# Supplementary material for: An audit tool for longitudinal assessment of the health-related characteristics of urban neighborhoods: implementation methods and reliability results
Source: BMC Public Health. 2020 Oct 7;20:1519. doi: 10.1186/s12889-020-09424-8 (PMC7542910; doi:10.1186/s12889-020-09424-8)
Supplement: Supplementary file 1 — Additional file 1. [file 12889_2020_9424_MOESM1_ESM.xlsx]

## Sheet: Supplemental Table
		a Prevalence calculation uses full sample of street segments.
		b Agreement calculations are conducted with sub-sample of street segments used in reliability testing
			2012			2015			2017
			% a	% Agmt b	Krippendorff's Alpha (95% CI) b	% a	% Agmt b	Krippendorff's Alpha (95% CI) b	% a	% Agmt b	Krippendorff's Alpha (95% CI) b
1	housing_detached			0.86441	0.87 (0.78, 0.95)		0.94	0.95 (0.88, 1.00)		0.81	0.74 (0.62, 0.87)
2		Neither side of Street	49.466			47.619			57.791
3		Yes, One side of Street	27.402			27.915			22.39
4		Yes, Both sides of Street	23.132			24.466			19.818
5	housing_either_side_of_street_bin			0.91525	0.80 (0.65, 0.96)		0.94118	0.79 (0.51, 1.00)		0.88	0.74 (0.62, 0.87)
6		No	25.445			24.104			40.242
7		Yes	74.555			75.896			59.758
8	housing_attached			0.70175	0.57 (0.38, 0.76)		0.92	0.83 (0.66, 0.96)		0.82	0.69 (0.54, 0.82)
9		Neither side of Street	64.057			67.267			69.592
10		Yes, One side of Street	27.936			24.55			23.752
11		Yes, Both sides of Street	8.007			8.183			6.657
12	housing_apts			0.80702	0.67 (0.47, 0.83)		0.88235	0.79 (0.61, 0.93)		0.92	0.82 (0.68, 0.93)
13		Neither side of Street	67.26			71.452			82.753
14		Yes, One side of Street	27.046			22.838			14.675
15		Yes, Both sides of Street	5.694			5.71			2.572
16	public_civic			0.89831	0.52 (0.12, 0.84)		0.97917	0.88 (0.65, 1.00)		0.97	0.56 (-0.03, 1.00)
17		Neither side of Street	92.362			94.059			96.067
18		Yes, One side of Street	7.282			5.446			3.933
19		Yes, Both sides of Street	0.355			0.495			0
20	office_professional			0.81356	0.37 (0.01, 0.70)		0.95833	-0.01 (-1.00, 1.00)		0.99	0.00 (-1.00, 1.00)
21		Neither side of Street	95.204			96.552			99.092
22		Yes, One side of Street	4.085			3.284			0.756
23		Yes, Both sides of Street	0.71			0.164			0.151
24	institutional			0.89655	0.75 (0.55, 0.92)		0.9	0.77 (0.54, 0.91)		0.96	0.73 (0.45, 0.93)
25		Neither side of Street	80.214			82.68			89.259
26		Yes, One side of Street	18.004			15.686			9.38
27		Yes, Both sides of Street	1.783			1.634			1.362
28	service			0.82759	0.44 (0.08, 0.76)		0.9	0.78 (0.57, 0.95)		0.87	0.62 (0.39, 0.81)
29		Neither side of Street	85.943			83.633			90.318
30		Yes, One side of Street	11.922			15.057			8.926
31		Yes, Both sides of Street	2.135			1.309			0.756
32	retail			0.84483	0.70 (0.49, 0.89)		0.94	0.64 (0.15, 1.00)		0.92	0.63 (0.31, 0.88)
33		Neither side of Street	85.765			91.817			93.646
34		Yes, One side of Street	11.922			7.038			5.295
35		Yes, Both sides of Street	2.313			1.146			1.059
36	industrial_manufacturing			0.91379	0.66 (0.33, 0.92)		0.98	0.66 (-0.02, 1.00)		0.99	0.66 (-0.35, 1.00)
37		Neither side of Street	96.263			95.246			96.672
38		Yes, One side of Street	2.491			3.77			2.572
39		Yes, Both sides of Street	1.246			0.984			0.756
40	recreation_fitness			0.9661	0.49 (-0.28, 1.00)		1	1.00 (1.00, 1.00)		0.99	0.66 (-0.01, 1.00)
41		Neither side of Street	96.448			96.727			98.638
42		Yes, One side of Street	3.375			3.11			1.21
43		Yes, Both sides of Street	0.178			0.164			0.151
44	public_communal_space			0.87931	0.16 (-0.55, 0.64)		0.95918	-0.01 (-1.00, 1.00)		0.91	0.35 (-0.09, 0.72)
45		Neither side of Street	91.459			93.268			93.041
46		Yes, One side of Street	7.473			5.747			6.051
47		Yes, Both sides of Street	1.068			0.985			0.908
48	vacant_bldg_lot			0.58621	0.45 (0.19, 0.67)		0.82	0.77 (0.59, 0.92)		0.56	0.42 (0.23, 0.58)
49		Neither side of Street	29.443			30.882			29.047
50		Yes, One side of Street	33.932			29.575			28.442
51		Yes, Both sides of Street	36.625			39.542			42.511
52	other			0.90385	-0.04 (-1.00, 0.79)		0.87234	0.30 (-0.30, 0.77)		0.95	0.26 (-0.48, 0.86)
53		Neither side of Street	95.153			92.074			98.033
54		Yes, One side of Street	4.668			4.384			1.815
55		Yes, Both sides of Street	0.18			3.541			0.151
56	cliffs_ravines			0.98214	0.79 (0.38, 1.00)		1	0.00 (1.00, 1.00)		0.92	0.56 (0.23, 0.83)
57		No	85.305			96.399			90.923
58		Yes	14.695			3.601			9.077
59	amt_street_trees			0.86441	0.66 (0.41, 0.88)		0.96078	0.94 (0.83, 1.00)		0.76	0.43 (0.20, 0.62)
60		None or Few	74.067			68.73			77.307
61		Some	16.519			19.544			12.557
62		Many	9.414			11.726			10.136
63	trees_shade_sidewalk			0.89831	0.60 (0.24, 0.92)		0.94118	0.89 (0.68, 1.00)		0.79	0.30 (0.03, 0.57)
64		None or Few	80.179			74.715			81.997
65		Some	13.393			18.597			12.859
66		Many	6.429			6.688			5.144
67	slope			0.84746	0.76 (0.60, 0.90)		0.88235	0.91 (0.79, 0.99)		0.8	0.72 (0.59, 0.84)
68		Flat	62.633			63.339			65.507
69		Slight Hill	25.979			26.841			22.088
70		Steep Hill	11.388			9.82			12.405
71	Flat_slopeslight_hill_vs_steephillbin			0.9661	0.73 (0.34, 1.00)		0.92157	0.30 (-0.40, 0.82)		0.95	0.80 (0.60, 0.96)
72		No	88.612			90.18			87.595
73		Yes	11.388			9.82			12.405
74	Flat_slope_vs_slightsteep_hill_bin			0.88136	0.73 (0.53, 0.92)		0.96078	0.91 (0.78, 1.00)		0.84	0.64 (0.48, 0.80)
75		No	62.633			63.339			65.507
76		Yes	37.367			36.661			34.493
77	bars_on_windows			0.76786	0.54 (0.33, 0.75)		0.84314	0.67 (0.43, 0.88)		0.82	0.61 (0.44, 0.76)
78		No	53.488			69.901			68.939
79		Yes	46.512			30.099			31.061
80	broken_boarded_windows			0.81034	0.61 (0.40, 0.79)		0.92157	0.83 (0.65, 0.96)		.	NA
81		No	61.261			69.294			0
82		Yes	38.739			30.706			0
83	indoor_PA_facility			1	NA		1	1.00 (1.00, 1.00)		.	NA
84		No	97.691			98.525			0
85		Yes	2.309			1.475			0
86	park_with_sign_no_equip			1	0.00 (1.00, 1.00)		1	0.00 (1.00, 1.00)		.	NA
87		No	99.112			99.509			0
88		Yes	0.888			0.491			0
89	park_with_exercise_equip			0.98305	0.66 (-0.02, 1.00)		1	1.00 (1.00, 1.00)		.	NA
90		No	97.691			98.358			0
91		Yes	2.309			1.642			0
92	standalone_court			1	1.00 (1.00, 1.00)		1	1.00 (1.00, 1.00)		.	NA
93		No	98.399			98.2			0
94		Yes	1.601			1.8			0
95	standalone_field			1	0.00 (1.00, 1.00)		1	0.00 (1.00, 1.00)		.	NA
96		No	98.401			98.854			0
97		Yes	1.599			1.146			0
98	school_grounds			0.9661	0.49 (-0.28, 1.00)		0.98	0.66 (-0.02, 1.00)		.	NA
99		No	96.27			97.381			0
100		Yes	3.73			2.619			0
101	outdoor_pool			1	0.00 (1.00, 1.00)		1	0.00 (1.00, 1.00)		.	NA
102		No	98.934			99.345			0
103		Yes	1.066			0.655			0
104	offroad_trail			1	0.00 (1.00, 1.00)		1	0.00 (1.00, 1.00)		.	NA
105		No	98.579			99.509			0
106		Yes	1.421			0.491			0
107	street_type			0.9661	0.59 (-0.03, 1.00)		0.96078	0.00 (-1.00, 1.00)		0.94	0.60 (0.27, 0.87)
108		Through Street	90.409			91.191			92.436
109		Dead End with Ped thru-way	2.487			3.752			1.21
110		Dead End without thru-way	7.105			5.057			6.354
111	number_of_traffic_lanes			0.94915	0.70 (-0.05, 1.00)		0.88235	0.07 (-0.70, 0.69)		0.62626	0.30 (-0.07, 0.56)
112		0 lanes	1.071			2.951			0.151
113		1 lane	17.5			18.525			46.596
114		2 lanes	77.857			77.049			51.286
115		3 lanes	1.071			0			0.151
116		4 lanes	2.321			1.311			1.815
117		5 lanes	0.179			0.164			0
118	traffic_circle			0.98305	0.00 (-1.00, 1.00)		1	0.00 (1.00, 1.00)		.	NA
119		No	99.467			99.018			0
120		Yes	0.533			0.982			0
121	speed_hump			1	0.00 (1.00, 1.00)		1	0.00 (1.00, 1.00)		.	NA
122		No	99.645			99.511			0
123		Yes	0.355			0.489			0
124	median_with_traffic_island			0.9661	0.49 (-0.28, 1.00)		1	0.00 (1.00, 1.00)		.	NA
125		No	97.158			97.879			0
126		Yes	2.842			2.121			0
127	curb_ext			1	0.00 (1.00, 1.00)		1	0.00 (1.00, 1.00)		.	NA
128		No	99.645			99.674			0
129		Yes	0.355			0.326			0
130	marked_bike_lane			0.94915	0.58 (0.02, 1.00)		1	1.00 (1.00, 1.00)		0.98	0.67 (0.18, 1.00)
131		Neither side of Street	98.214			96.732			96.369
132		Yes, One side of Street	0.536			0.654			0.908
133		Yes, Both sides of Street	1.25			2.614			2.723
134	bike_lane_separated_by_barrier			0.9661	0.50 (-0.24, 1.00)		1	0.00 (1.00, 1.00)		1	0.00 (1.00, 1.00)
135		Neither side of Street	99.284			99.673			99.697
136		Yes, One side of Street	0.179			0.163			0.303
137		Yes, Both sides of Street	0.537			0.163			0
138	street_shoulder			0.94915	0.49 (-0.29, 1.00)		1	0.00 (1.00, 1.00)		.	NA
139		Neither side of Street	97.869			99.331			0
140		Yes, One side of Street	1.421			0.334			0
141		Yes, Both sides of Street	0.71			0.334			0
142	curb			0.82759	0.45 (0.10, 0.76)		0.92	0.73 (0.46, 0.95)		0.79	0.58 (0.40, 0.75)
143		Neither side of Street	18.75			23.077			21.244
144		Yes, One side of Street	12.143			6.219			7.132
145		Yes, Both sides of Street	69.107			70.704			71.624
146	street_sidewalk_lighting			0.81356	0.48 (0.11, 0.77)		0.89796	0.76 (0.57, 0.95)		0.84	0.63 (0.41, 0.79)
147		Neither side of Street	6.786			6.457			8.182
148		Yes, One side of Street	79.286			79.305			75.303
149		Yes, Both sides of Street	13.929			14.238			16.515
150	sidewalk			0.89831	0.76 (0.52, 0.94)		0.91667	0.78 (0.54, 0.96)		0.84848	0.72 (0.56, 0.87)
151		Neither side of Street	20.641			22.886			20.606
152		Yes, One side of Street	12.1			8.955			9.848
153		Yes, Both sides of Street	67.26			68.159			69.545
154	st_sidewalk_buffer			0.64151	0.32 (0.07, 0.57)		0.85106	0.74 (0.56, 0.89)		0.76389	0.60 (0.41, 0.74)
155		Neither side of Street	68.456			68.99			67.283
156		Yes, One side of Street	14.989			17.247			16.636
157		Yes, Both sides of Street	16.555			13.763			16.081
158	continuous_sidewalk			0.88679	0.65 (0.36, 0.88)		0.875	0.55 (0.18, 0.85)		0.68056	0.10 (-0.22, 0.41)
159		Neither side of Street	6.027			21.217			8.955
160		Yes, One side of Street	17.634			8.522			14.925
161		Yes, Both sides of Street	76.339			70.261			76.119
162	cont_sidewalk_both_ends			0.81132	0.53 (0.25, 0.76)		0.9375	0.75 (0.41, 1.00)		0.76389	0.23 (-0.09, 0.59)
163		Neither side of Street	14.318			22.474			10.467
164		Yes, One side of Street	12.975			6.794			15.14
165		Yes, Both sides of Street	72.707			70.732			74.393
166	missing_curb_cuts_at_crossings			0.76923	0.28 (-0.15, 0.66)		0.83333	0.25 (-0.26, 0.72)		0.83333	-0.08 (-0.67, 0.47)
167		Neither side of Street	80.674			86.806			89.72
168		Yes, One side of Street	11.91			6.076			5.794
169		Yes, Both sides of Street	7.416			7.118			4.486
170	traffic_light_at_crossing			0.9661	0.92 (0.80, 1.00)		0.98	0.96 (0.87, 1.00)		0.99	0.96 (0.89, 1.00)
171		No	79.821			83.007			81.543
172		Yes	20.179			16.993			18.457
173	ped_signal_at_traffic_light			0.9661	0.65 (-0.04, 1.00)		0.97959	0.79 (0.37, 1.00)		0.95	0.64 (0.35, 0.93)
174		No	94.444			93.944			93.495
175		Yes	5.556			6.056			6.505
176	stop_sign_at_crossing			0.89655	0.79 (0.62, 0.93)		0.91837	0.83 (0.67, 0.96)		0.93	0.86 (0.74, 0.96)
177		No	61.221			62.069			60.212
178		Yes	38.779			37.931			39.788
179	marked_crosswalk			0.83051	0.63 (0.41, 0.82)		0.96	0.92 (0.80, 1.00)		0.91	0.78 (0.64, 0.90)
180		No	68.996			68.75			69.44
181		Yes	31.004			31.25			30.56
182	bike_crossing_sign			1	1.00 (1.00, 1.00)		0.98	0.00 (-1.00, 1.00)		1	0.00 (1.00, 1.00)
183		No	98.934			99.182			99.697
184		Yes	1.066			0.818			0.303
185	other_bike_signage			1	1.00 (1.00, 1.00)		1	0.00 (1.00, 1.00)		1	1.00 (1.00, 1.00)
186		No	98.046			98.369			98.638
187		Yes	1.954			1.631			1.362
188	Ped_crossing_sign			0.9661	0.49 (-0.28, 1.00)		1	1.00 (1.00, 1.00)		0.93	0.66 (0.36, 0.85)
189		No	93.594			95.098			94.1
190		Yes	6.406			4.902			5.9
191	kids_special_population_signage			0.96552	0.65 (0.13, 1.00)		0.98	0.66 (-0.02, 1.00)		0.97	0.71 (0.33, 1.00)
192		No	95.374			95.074			94.705
193		Yes	4.626			4.926			5.295
194	special_speed_limit			0.98246	0.00 (-1.00, 1.00)		0.98	0.66 (-0.02, 1.00)		.	NA
195		No	97.464			97.678			0
196		Yes	2.536			2.322			0
197	community_sign			0.83929	0.48 (0.13, 0.77)		0.98039	0.66 (-0.02, 1.00)		0.97	-0.01 (-1.00, 1.00)
198		No	85.027			97.709			97.576
199		Yes	14.973			2.291			2.424
200	garden_flower_bed_planter			0.84746	0.69 (0.52, 0.86)		0.90196	0.70 (0.47, 0.94)		0.71	0.40 (0.19, 0.58)
201		No	61.989			84.641			46.142
202		Yes	38.011			15.359			53.858
203	art_statue_monument			0.94643	0.70 (0.30, 1.00)		0.96078	0.65 (0.12, 1.00)		0.88	0.27 (-0.09, 0.64)
204		No	90.569			98.046			92.576
205		Yes	9.431			1.954			7.424
206	public_trash_can			0.88136	0.68 (0.46, 0.86)		0.92157	0.78 (0.57, 0.95)		0.88889	0.64 (0.40, 0.83)
207		No	83.481			86.111			87.273
208		Yes	16.519			13.889			12.727
209	street_vending_machine			0.94915	0.80 (0.52, 1.00)		0.94118	0.38 (-0.25, 1.00)		0.98	-0.01 (-1.00, 1.00)
210		No	93.25			95.745			99.546
211		Yes	6.75			4.255			0.454
212	benches_other_seating			0.96552	0.73 (0.33, 1.00)		0.94	-0.02 (-1.00, 1.00)		0.95	0.52 (0.14, 0.90)
213		No	95.907			98.2			97.277
214		Yes	4.093			1.8			2.723
215	drinking_fountain			1	NA		1	0.00 (1.00, 1.00)		1	0.00 (1.00, 1.00)
216		No	99.645			99.837			99.849
217		Yes	0.355			0.163			0.151
218	bike_parking			1	1.00 (1.00, 1.00)		1	1.00 (1.00, 1.00)		0.98	0.49 (-0.27, 1.00)
219		No	98.757			99.349			98.033
220		Yes	1.243			0.651			1.967
221	bus_stop			0.82759	0.65 (0.45, 0.83)		0.84	0.66 (0.44, 0.83)		0.94	0.81 (0.66, 0.94)
222		No	72.776			80.984			80.03
223		Yes	27.224			19.016			19.97
224	light_rail_trolley_stop			1	0.00 (1.00, 1.00)		0.96078	-0.01 (-1.00, 1.00)		.	NA
225		No	99.465			99.511			0
226		Yes	0.535			0.489			0
227	bench_covered_shelter			0.9661	0.73 (0.34, 1.00)		0.94118	0.38 (-0.46, 1.00)		0.98	0.74 (0.35, 1.00)
228		No	96.085			97.557			97.126
229		Yes	3.915			2.443			2.874
230	jitney_stop_stand			0.98276	0.66 (-0.02, 1.00)		0.98039	0.66 (-0.02, 1.00)		.	NA
231		No	97.679			98.695			0
232		Yes	2.321			1.305			0
233	amt_trash_on_street			0.54237	0.31 (0.00, 0.56)		0.43137	0.38 (0.12, 0.62)		.	NA
234		None	41.385			36.808			0
235		A little	34.813			45.928			0
236		Some	15.453			12.378			0
237		A lot	8.348			4.886			0
238	Trash_None_vs_little_some_alot_bin			0.69492	0.39 (0.15, 0.59)		0.78431	0.50 (0.22, 0.72)		0.84	0.41 (0.11, 0.63)
239		No	41.385			36.808			19.365
240		Yes	58.615			63.192			80.635
241	sidewalk_condition_overall			0.57692	0.55 (0.36, 0.74)		0.72093	0.47 (0.13, 0.77)		0.59722	0.47 (0.25, 0.65)
242		Poor (a lot of bumps, cracks, holes)	28.348			27.435			22.486
243		Moderate (some bumps, cracks, holes)	35.268			46.72			46.252
244		Good (very few bumps, cracks, holes)	35.938			25.845			31.079
245		Under repair	0.446			0			0.183
247	perceived_safety_on_segment			0.7931	0.47 (0.20, 0.73)		0.86	0.15 (-0.45, 0.76)		0.87629	0.47 (0.16, 0.73)
248		Not very safe or unsafe	23.173			11.678			17.152
249		Pretty or very safe	76.827			88.322			82.848
250	restaurants_total			1	1.00 (1.00, 1.00)		0.96078	0.78 (0.45, 1.00)		0.99	0.99 (0.96, 1.00)
251		0	96.613			96.906			97.882
252		1	2.852			2.769			1.815
253		2	0.357			0			0
254		3	0			0.326			0.303
255		4	0.178			0			0
256	coffee_shops_total			1	0.00 (1.00, 1.00)		1	0.00 (1.00, 1.00)		0.98	-0.01 (-1.00, 1.00)
257		0	100			99.349			99.849
258		1	0			0.651			0.151
259	library_total			0.98305	0.66 (-0.02, 1.00)		1	0.00 (1.00, 1.00)		1	1.00 (1.00, 1.00)
260		0	98.93			99.35			99.395
261		1	1.07			0.65			0.605
262	corner_store_total			0.9322	NA		0.96078	0.65 (0.12, 1.00)		0.98	0.77 (0.32, 1.00)
263		0	95.9			97.724			98.336
264		1	4.1			2.114			1.513
265		2	0			0.163			0.151
266	farmers_mkt_total			1	0.00 (1.00, 1.00)		1	0.00 (1.00, 1.00)		1	0.00 (1.00, 1.00)
267		0	100			99.675			99.849
268		1	0			0.325			0.151
269	barber_salon_total			1	1.00 (1.00, 1.00)		0.96	-0.01 (-1.00, 1.00)		0.99	0.80 (0.39, 1.00)
270		0	96.97			98.86			98.487
271		1	2.852			1.14			1.513
272		2	0.178			0			0
273	car_repair_shop_total			0.98305	0.79 (0.38, 1.00)		1	1.00 (1.00, 1.00)		0.98	-0.01 (-1.00, 1.00)
274		0	96.257			98.374			98.638
275		1	3.743			1.463			1.21
276		2	0			0.163			0.151
277	church_total			0.94915	0.86 (0.66, 1.00)		0.94118	0.83 (0.61, 1.00)		0.97	0.56 (-0.03, 1.00)
278		0	89.483			91.87			94.554
279		1	9.447			7.48			4.992
280		2	1.07			0.65			0.454
281	bar_total			0.94915	0.38 (-0.45, 1.00)		1	1.00 (1.00, 1.00)		0.96	0.64 (0.19, 0.99)
282		0	96.257			98.208			97.882
283		1	3.565			1.629			2.118
284		2	0			0.163			0
285		4	0.178			0			0
286	check_cashing_store_total			1	0.00 (1.00, 1.00)		1	0.00 (1.00, 1.00)		1	0.00 (1.00, 1.00)
287		0	99.822			99.837			99.849
288		1	0.178			0.163			0.151
289	other_gathering_place_total			0.79661	0.35 (0.00, 0.66)		0.94118	0.54 (-0.06, 1.00)		0.86	-0.07 (-0.60, 0.47)
290		0	88.078			96.585			94.1
291		1	10.498			3.252			5.749
292		2	1.423			0.163			0.151
293	attractiveness_for_walking			0.54386	0.46 (0.24, 0.66)		0.7451	0.45 (0.11, 0.74)		0.59184	0.52 (0.37, 0.65)
294		Unattractive	26.964			26.151			28.182
295		Neutral	44.107			54.605			51.667
296		Attractive	28.929			19.243			20.152
298	soda_energy_drink_ad_total			.	NA		1	0.00 (1.00, 1.00)		.	NA
299		0	0			100			0
300		1	100			0			0
301	diet_soda_water_ad_total			.	NA		1	0.00 (1.00, 1.00)		.	NA
302		0	0			100			0
303	beer_wine_alcohol_ad_total			.	NA		1	0.00 (1.00, 1.00)		.	NA
304		0	0			99.349			0
305		1	0			0.651			0
306	other_nonalcohol_drink_ad_total			.	NA		1	0.00 (1.00, 1.00)		.	NA
307		0	0			99.837			0
308		5	0			0.163			0
309	store_rest_with_food_ad_total			.	NA		1	0.00 (1.00, 1.00)		.	NA
310		0	0			99.349			0
311		1	0			0.651			0
312	nutrition_health_ad_total			.	NA		1	0.00 (1.00, 1.00)		.	NA
313		0	0			100			0
314	xrcise_PA_srvcs_ad_total			.	NA		1	0.00 (1.00, 1.00)		.	NA
315		0	0			100			0
316	visible_beer_liquor_bottles			.	NA		.	NA		0.57	0.46 (0.30, 0.61)
317		0. 0 - None	0			0			62.481
318		1. 1-3 A Few	0			0			25.113
319		2. 4-6 Some	0			0			8.321
320		3. 7+ Many	0			0			4.085
321	discarded_butts_or_pkgs			.	NA		.	NA		0.39	0.33 (0.15, 0.49)
322		0. 0 - None	0			0			26.778
323		1. 1-3 A Few	0			0			40.393
324		2. 4-6 Some	0			0			23.752
325		3. 7+ Many	0			0			9.077
326	condoms			.	NA		.	NA		1	0.00 (1.00, 1.00)
327		0. 0 - None	0			0			99.546
328		1. 1-3 A Few	0			0			0.454
329	needles_drug_paraphernalia			.	NA		.	NA		1	0.00 (1.00, 1.00)
330		0. 0 - None	0			0			99.395
331		1. 1-3 A Few	0			0			0.605
332	garbage_litter_broken_glass			.	NA		.	NA		0.35	0.36 (0.19, 0.53)
333		0. 0 - None	0			0			19.365
334		1. 1-3 A Few	0			0			26.172
335		2. 4-6 Some	0			0			28.442
336		3. 7+ Many	0			0			26.021
337	abandoned_cars			.	NA		.	NA		0.85	0.61 (0.38, 0.81)
338		0. 0 - None	0			0			81.543
339		1. 1-3 A Few	0			0			15.28
340		2. 4-6 Some	0			0			2.723
341		3. 7+ Many	0			0			0.454
342	graffiti			.	NA		.	NA		0.71	0.59 (0.41, 0.75)
343		0. 0 - None	0			0			73.979
344		1. 1-3 A Few	0			0			16.49
345		2. 4-6 Some	0			0			6.051
346		3. 7+ Many	0			0			3.48
347	bldgs_w_broken_windows			.	NA		.	NA		0.79	0.37 (0.09, 0.65)
348		0. 0 - None	0			0			81.846
349		1. 1-3 A Few	0			0			15.28
350		2. 4-6 Some	0			0			2.421
351		3. 7+ Many	0			0			0.454
352	police_security_guards			.	NA		.	NA		0.93	-0.03 (-0.77, 0.71)
353		No	0			0			97.277
354		Yes	0			0			2.723
355	3_or_more_teens			.	NA		.	NA		0.97	-0.01 (-1.00, 1.00)
356		No	0			0			99.244
357		Yes	0			0			0.756
358	loitering_adults			.	NA		.	NA		0.91	0.35 (-0.08, 0.71)
359		No	0			0			94.251
360		Yes	0			0			5.749
361	ppl_selling_drugs			.	NA		.	NA		0.99	0.00 (-1.00, 1.00)
362		No	0			0			99.697
363		Yes	0			0			0.303
364	ppl_openly_drinking_alcohol			.	NA		.	NA		0.98	-0.01 (-1.00, 1.00)
365		No	0			0			99.697
366		Yes	0			0			0.303
367	drunken_high_ppl			.	NA		.	NA		0.98	-0.01 (-1.00, 1.00)
368		No	0			0			100
369	loud_music			.	NA		.	NA		0.92	0.16 (-0.47, 0.69)
370		No	0			0			96.218
371		Yes	0			0			3.782
372	ppl_smoking			.	NA		.	NA		0.97	0.39 (-0.43, 1.00)
373		No	0			0			98.185
374		Yes	0			0			1.815
375	noise_pollution			.	NA		.	NA		0.41	0.47 (0.31, 0.61)
376		0 - No noise pollution	0			0			37.519
377		1 - A little noise pollution	0			0			29.803
378		2 - Some noise pollution	0			0			22.239
379		3 - A lot of noise pollution	0			0			10.439

## Sheet: Sheet1
																			Krippendorff Range			Percent Agreement
		2012 Kappa	2015 Kappa	2017 Kappa		Krippendorff's Alpha			Agreement			Kappa			Prevalence				0.7 - 1		90% - 100%
Land Use						2012	2015	2017	2012	2015	2017	2012	2015	2017	2012	2015	2017		0.4 - 0.7		75% - 90%
	Housing – detached	0.78	0.908	0.679	A1A	0.87253	0.95086	0.74021	0.86441	0.94	0.81	0.84422	0.93094	0.72409	49.466	47.619	57.791		low - 0.4		50% - 75%
	Housing – either side of street	0.803	0.788	0.744	A1ABC	0.8048	0.79031	0.74389	0.91525	0.94118	0.88	0.8032	0.78838	0.74435	74.555	75.896	59.758
	Housing - attached	0.484	0.815	0.623	A1B	0.57032	0.82956	0.68626	0.70175	0.92	0.82	0.5413	0.84592	0.70375	64.057	67.267	69.592
	Housing - apartments	0.617	0.767	0.793	A1C	0.66726	0.78558	0.82477	0.80702	0.88235	0.92	0.65416	0.79681	0.81768	67.26	71.452	82.753
	Public/civic	0.515	0.88	0.556	A1D	0.51786	0.88387	0.55811	0.89831	0.97917	0.97	0.51507	0.90123	0.55621	92.362	94.059	96.067
	Office/Professional	0.311	-0.021	NA	A1E	0.37411	-0.01064	0	0.81356	0.95833	0.99	0.38328	-0.02128	.	95.204	96.552	99.092
	Institutional	0.747	0.759	0.733	A1F	0.7536	0.77143	0.72687	0.89655	0.9	0.96	0.76164	0.78849	0.71847	80.214	82.68	89.259
	Service	NA	0.719	0.501	A1G	0.43588	0.78167	0.61969	0.82759	0.9	0.87	.	0.75149	0.54609	85.943	83.633	90.318
	Retail	0.649	0.638	0.52	A1H	0.7044	0.63736	0.62714	0.84483	0.94	0.92	0.66456	0.63768	0.50836	85.765	91.817	93.646
	Industrial/Manufacturing	0.548	0.658	0.662	A1I	0.66249	0.65979	0.66328	0.91379	0.98	0.99	0.67849	0.65753	0.66216	96.263	95.246	96.672
	Recreation/Fitness	0.487	1	0.662	A1J	0.48684	1	0.66328	0.9661	1	0.99	0.48696	1	0.66216	96.448	96.727	98.638
	Public/Communal Spaces	0.165	NA	NA	A1K	0.16407	-0.01042	0.35017	0.87931	0.95918	0.91	0.16461	.	.	91.459	93.268	93.041
	Vacant Building/Lot	0.318	0.719	0.304	A1L	0.45291	0.77361	0.41516	0.58621	0.82	0.56	0.34936	0.73785	0.39092	36.625	39.542	42.511
	Other	-0.032	0.35	NA	A1M	-0.0404	0.29795	0.25758	0.90385	0.87234	0.95	-0.03175	0.21927	.	95.153	92.074	98.033
Environment
	Cliffs or Ravines	0.791	NA	0.556	A2A	0.79252	0	0.55778	0.98214	1	0.92	0.79104	.	0.55605	85.305	96.399	90.923
	Amount of street trees	0.614	NA	0.429	A3A	0.66141	0.94283	0.42654	0.86441	0.96078	0.76	0.64671	.	0.44656	74.067	68.73	77.307
	Shade from street trees	0.553	0.743	0.294	A3B	0.60035	0.89227	0.30049	0.89831	0.94118	0.79	0.50106	0.71978	0.30734	80.179	74.715	81.997
	Slope	0.671	0.754	0.599	A4	0.76066	0.90548	0.72296	0.84746	0.88235	0.8	0.72615	0.78838	0.69714	62.633	63.339	65.507
	Bars on Windows	0.536	0.673	0.61	A5A	0.53971	0.67419	0.61133	0.76786	0.84314	0.82	0.53571	0.67308	0.60954	53.488	69.901	68.939
	Broken or Boarded Windows	0.607	0.825	NA	A5B	0.60993	0.82526	.	0.81034	0.92157	.	0.60666	0.82474	.	61.261	69.294	.
PA Facilities
	Indoor physical activity facility	1	1	NA	A6A	.	1	.	1	1	.	1	1	.	97.691	98.525	.
	Park with no exercise equipment	NA	NA	NA	A6B	0	0	.	1	1	.	.	.	.	99.112	99.509	.
	Park with exercise equipment	0.659	1	NA	A6C	0.66087	1	.	0.98305	1	.	0.65896	1	.	97.691	98.358	.
	Standalone court	1	1	NA	A6D	1	1	.	1	1	.	1	1	.	98.399	98.2	.
	Standalone field	NA	NA	NA	A6E	0	0	.	1	1	.	.	.	.	98.401	98.854	.
	School grounds	0.482	0.658	NA	A6F	0.48684	0.65979	.	0.9661	0.98	.	0.48246	0.65753	.	96.27	97.381	.
	Outdoor pool	NA	NA	NA	A6G	0	0	.	1	1	.	.	.	.	98.934	99.345	.
	Off-road trail	NA	NA	NA	A6H	0	0	.	1	1	.	.	.	.	98.579	99.509	.
Traffic and Pedestrian
	Street type	NA	-0.02	0.599	B1	0.58875	-0.00498	0.59973	0.9661	0.96078	0.94	.	-0.02	0.59947	90.409	91.191	92.436
	Number of traffic lanes	NA	0.526	NA	B2	0.69873	0.07371	0.29626	0.94915	0.88235	0.62626	.	0.44201	.	77.857	77.049	51.286
	Traffic circle	NA	NA	NA	B3A	0	0	.	0.98305	1	.	.	.	.	99.467	99.018	.
	Speed hump	NA	NA	NA	B3B	0	0	.	1	1	.	.	.	.	99.645	99.511	.
	Median with traffic island	0.482	NA	NA	B3C	0.48684	0	.	0.9661	1	.	0.48246	.	.	97.158	97.879	.
	Curb extension	NA	NA	NA	B3D	0	0	.	1	1	.	.	.	.	99.645	99.674	.
	Marked bike lane	0.552	1	0.659	B4A	0.57876	1	0.67168	0.94915	1	0.98	0.71313	1	0.79466	98.214	96.732	96.369
	Bike lane separated by barrier	0.487	NA	NA	B4B	0.50424	0	0	0.9661	1	1	0.65698	.	.	99.284	99.673	99.697
	Street shoulder	NA	NA	NA	B5A	0.48655	0	.	0.94915	1	.	.	.	.	97.869	99.331	.
	Curb	0.401	0.741	0.546	B5B	0.45369	0.72953	0.58496	0.82759	0.92	0.79	0.44395	0.73201	0.59645	69.107	70.704	71.624
	Street sidewalk lighting	0.516	0.751	0.619	B5C	0.47726	0.75895	0.62638	0.81356	0.89796	0.84	0.49501	0.75719	0.62222	79.286	79.305	75.303
	Sidewalk	0.625	0.781	0.702	B5D	0.75696	0.78133	0.72041	0.89831	0.91667	0.84848	.	0.79399	0.7142	67.26	68.159	69.545
	Street – sidewalk buffer	0.328	0.74	0.598	B5D1	0.32235	0.74156	0.60102	0.64151	0.85106	0.76389	0.32777	0.74013	0.59829	68.456	68.99	67.283
	Continuous sidewalk	0.651	0.549	NA	B5D2	0.65078	0.55153	0.09742	0.88679	0.875	0.68056	0.65055	0.5493	.	76.339	70.261	76.119
	Continuous sidewalk both ends	0.531	0.743	0.227	B5D3	0.52978	0.74531	0.22506	0.81132	0.9375	0.76389	0.53097	0.74286	0.22727	72.707	70.732	74.393
	Missing curb cuts at crossings	0.143	0.269	NA	B5D4	0.27723	0.25434	-0.08321	0.76923	0.83333	0.83333	0.19469	0.28065	.	80.674	86.806	89.72
	Traffic light at crossing	0.917	0.955	0.964	B6A	0.91807	0.95522	0.96389	0.9661	0.98	0.99	0.91748	0.95479	0.96372	79.821	83.007	81.543
	Pedestrian signal at traffic light	0.651	0.79	0.64	B6B	0.65179	0.7914	0.64144	0.9661	0.97959	0.95	0.65089	0.7897	0.63977	94.444	93.944	93.495
	Stop sign at crossing	0.789	0.831	0.858	B6C	0.79091	0.83276	0.85831	0.89655	0.91837	0.93	0.78935	0.83133	0.85795	61.221	62.069	60.212
	Marked crosswalk	0.632	0.92	0.784	B6D	0.63346	0.92067	0.78471	0.83051	0.96	0.91	0.63217	0.92	0.78386	68.996	68.75	69.44
Safety Signs
	Bike crossing sign	1	NA	NA	C1A	1	0	0	1	0.98	1	1	.	.	98.934	99.182	99.697
	Other bike signage	1	NA	1	C1B	1	0	1	1	1	1	1	.	1	98.046	98.369	98.638
	Pedestrian crossing sign	0.482	1	0.656	C1C	0.48684	1	0.65782	0.9661	1	0.93	0.48246	1	0.65619	93.594	95.098	94.1
	Kids at play or special population sign	0.648	0.658	0.712	C1D	0.65152	0.65979	0.71284	0.96552	0.98	0.97	0.64848	0.65753	0.71154	95.374	95.074	94.705
	Special speed limit	NA	0.658	NA	C2	0	0.65979	.	0.98246	0.98	.	.	0.65753	.	97.464	97.678	.
Amenities and Litter
	Community sign	0.473	0.658	NA	D1A	0.47724	0.65993	-0.01015	0.83929	0.98039	0.97	0.4728	0.65772	.	85.027	97.709	97.576
	Garden, flower bed, planter	0.689	0.705	0.404	D1B	0.69183	0.70312	0.39628	0.84746	0.90196	0.71	0.68929	0.70452	0.40378	61.989	84.641	53.858
	Art, statue, monument	0.698	0.648	0.271	D1C	0.70027	0.64931	0.27106	0.94643	0.96078	0.88	0.69784	0.64828	0.27096	90.569	98.046	92.576
	Public trash can	0.68	0.783	0.635	D2A	0.68268	0.78419	0.63623	0.88136	0.92157	0.88889	0.68009	0.78252	0.63493	83.481	86.111	87.273
	Street vending machine	0.795	0.381	-0.01	D2B	0.79557	0.37526	-0.00505	0.94915	0.94118	0.98	0.7949	0.38057	-0.0101	93.25	95.745	99.546
	Benches, other seating	0.733	NA	0.521	D2C	0.7338	-0.02062	0.5214	0.96552	0.94	0.95	0.73272	.	0.52107	95.907	98.2	97.277
	Drinking fountain	NA	NA	NA	D2D	.	0	0	1	1	1	.	.	.	99.645	99.837	99.849
	Bike parking	1	1	0.492	D2E	1	1	0.49235	1	1	0.98	1	1	0.49239	98.757	99.349	98.033
	Bus stop	0.651	0.655	0.814	D3A	0.65445	0.65625	0.81344	0.82759	0.84	0.94	0.65144	0.65517	0.81355	72.776	80.984	80.03
	Light rail/trolley stop	NA	-0.02	NA	D3B	0	-0.01	.	1	0.96078	.	.	-0.02	.	99.465	99.511	.
	Bench or covered shelter	0.732	0.37	0.74	D3C	0.73409	0.37526	0.74089	0.9661	0.94118	0.98	0.73182	0.37037	0.74026	96.085	97.557	97.126
	Jitney stop or stand	0.659	0.658	NA	D3D	0.66077	0.65993	.	0.98276	0.98039	.	0.65882	0.65772	.	97.679	98.695	.
	Amount of trash on street	0.294	0.182	NA	D4	0.31192	0.3814	.	0.54237	0.43137	.	0.27429	0.28837	.	41.385	45.928	.
	Sidewalk condition overall	0.376	0.572	0.347	D5	0.55285	0.46511	0.47092	0.57692	0.72093	0.59722	0.47025	0.53701	0.40161	35.938	46.72	46.252
Gathering Places
	Restaurants	1	0.778	NA	D7A1	1	0.78043	0.98563	1	0.96078	0.99	1	0.77826	.	96.613	96.906	97.882
	Coffee shops	NA	NA	NA	D7B1	0	0	-0.00505	1	1	0.98	.	.	.	100	99.349	99.849
	Library	0.659	NA	1	D7C1	0.66087	0	1	0.98305	1	1	0.65896	.	1	98.93	99.35	99.395
	Corner store	NA	0.648	NA	D7D1	.	0.64931	0.77332	0.9322	0.96078	0.98	.	0.64828	.	95.9	97.724	98.336
	Farmers market	NA	NA	NA	D7E1	0	0	0	1	1	1	.	.	.	100	99.675	99.849
	Barbershop/salon	1	NA	0.795	D7F1	1	-0.0102	0.7959	1	0.96	0.99	1	.	0.79508	96.97	98.86	98.487
	Car repair shop	0.792	1	-0.01	D7G1	0.79292	1	-0.00505	0.98305	1	0.98	0.79152	1	-0.0101	96.257	98.374	98.638
	Church	NA	0.836	0.559	D7H1	0.86292	0.83367	0.55811	0.94915	0.94118	0.97	.	0.84896	0.55882	89.483	91.87	94.554
	Bar	0.375	1	NA	D7I1	0.37876	1	0.64003	0.94915	1	0.96	0.37456	1	.	96.257	98.208	97.882
	Check cashing store	NA	NA	NA	D7J1	0	0	0	1	1	1	.	.	.	99.822	99.837	99.849
	Other gathering place	NA	0.541	NA	D7K1	0.34663	0.54436	-0.06856	0.79661	0.94118	0.86	.	0.54054	.	88.078	96.585	94.1
Subjective Assessment
	Perceived safety on segment	0.464	0.171	0.479	D6	0.46512	0.15385	0.46978	0.7931	0.86	0.87629	0.46379	0.17062	0.47896	76.827	88.322	82.848
	Attractiveness for walking	0.274	0.501	0.345	D8A	0.45675	0.45334	0.51732	0.54386	0.7451	0.59184	0.35069	0.48346	0.42337	44.107	54.605	51.667
Social Disorder
	Presence of police or security guards	NA	NA	0.353	H1A	.	.	-0.03109	.	.	0.93	.	.	-0.0355	.	.	97.277
	Groups of three or more teens	NA	NA	NA	H1B	.	.	-0.01015	.	.	0.97	.	.	-0.01351	.	.	99.244
	Loitering adults	NA	NA	-0.01	H1C	.	.	0.35459	.	.	0.91	.	.	0.35345	.	.	94.251
	People selling drugs	NA	NA	NA	H1D	.	.	0	.	.	0.99	.	.	.	.	.	99.697
	People openly drinking alcohol	NA	NA	0.165	H1E	.	.	-0.00505	.	.	0.98	.	.	-0.0101	.	.	99.697
	Visibly drunk or high individuals	NA	NA	0.385	H1F	.	.	-0.00505	.	.	0.98	.	.	.	.	.	100
	Loud music	NA	NA	0.162	H1G	.	.	0.16211	.	.	0.92	.	.	0.16493	.	.	96.218
	People smoking	NA	NA	0.388	H1H	.	.	0.38769	.	.	0.97	.	.	0.38525	.	.	98.185
Noise Pollution
	Level of noise	NA	NA	0.1576	H2	.	.	0.46678	.	.	0.41	.	.	0.33818	.	.	37.519
Physical Disorder
	Visible beer or liquor bottles	NA	NA	0.264	F1A	.	.	0.45831	.	.	0.57	.	.	0.32763	.	.	62.481
	Discarded cigarette butts	NA	NA	0.118	F1B	.	.	0.33222	.	.	0.39	.	.	0.23581	.	.	40.393
	Condoms	NA	NA	0.16	F1C	.	.	0	.	.	1	.	.	.	.	.	99.546
	Needles or drug paraphernalia	NA	NA	NA	F1D	.	.	0	.	.	1	.	.	.	.	.	99.395
	Garbage, litter, broken glass	NA	NA	0.371	F1E	.	.	0.36248	.	.	0.35	.	.	0.30316	.	.	28.442
	Abandoned cars	NA	NA	0.302	F1F	.	.	0.60955	.	.	0.85	.	.	.	.	.	81.543
	Graffiti	NA	NA	-0.036	F1G	.	.	0.58705	.	.	0.71	.	.	0.48726	.	.	73.979
	Buildings with broken windows	NA	NA	-0.014	F1H	.	.	0.3725	.	.	0.79	.	.	0.3428	.	.	81.846
For both of these (trash and sidewalk conditions) I selected the “overall” kappa
For these I selected the “total” Kappas not the people gathered kappas… OK?
Why 4 decimal points here?

## Sheet: Prevalence
var	variable	maxpercent_2012	maxpercent_2015	maxpercent_2017
A1A	housing_detached	49.466	47.619	57.791
A1ABC	housing_either_side_of_street_bin	74.555	75.896	59.758
A1B	housing_attached	64.057	67.267	69.592
A1C	housing_apts	67.26	71.452	82.753
A1D	public_civic	92.362	94.059	96.067
A1E	office_professional	95.204	96.552	99.092
A1F	institutional	80.214	82.68	89.259
A1G	service	85.943	83.633	90.318
A1H	retail	85.765	91.817	93.646
A1I	industrial_manufacturing	96.263	95.246	96.672
A1J	recreation_fitness	96.448	96.727	98.638
A1K	public_communal_space	91.459	93.268	93.041
A1L	vacant_bldg_lot	36.625	39.542	42.511
A1M	other	95.153	92.074	98.033
A2A	cliffs_ravines	85.305	96.399	90.923
A3A	amt_street_trees	74.067	68.73	77.307
A3B	trees_shade_sidewalk	80.179	74.715	81.997
A4	slope	62.633	63.339	65.507
A4_12_VS_3	Flat_slopeslight_hill_vs_steephillbin	88.612	90.18	87.595
A4_1_VS_23	Flat_slope_vs_slightsteep_hill_bin	62.633	63.339	65.507
A5A	bars_on_windows	53.488	69.901	68.939
A5B	broken_boarded_windows	61.261	69.294	.
A6A	indoor_PA_facility	97.691	98.525	.
A6B	park_with_sign_no_equip	99.112	99.509	.
A6C	park_with_exercise_equip	97.691	98.358	.
A6D	standalone_court	98.399	98.2	.
A6E	standalone_field	98.401	98.854	.
A6F	school_grounds	96.27	97.381	.
A6G	outdoor_pool	98.934	99.345	.
A6H	offroad_trail	98.579	99.509	.
B1	street_type	90.409	91.191	92.436
B2	number_of_traffic_lanes	77.857	77.049	51.286
B3A	traffic_circle	99.467	99.018	.
B3B	speed_hump	99.645	99.511	.
B3C	median_with_traffic_island	97.158	97.879	.
B3D	curb_ext	99.645	99.674	.
B4A	marked_bike_lane	98.214	96.732	96.369
B4B	bike_lane_separated_by_barrier	99.284	99.673	99.697
B5A	street_shoulder	97.869	99.331	.
B5B	curb	69.107	70.704	71.624
B5C	street_sidewalk_lighting	79.286	79.305	75.303
B5D	sidewalk	67.26	68.159	69.545
B5D1	st_sidewalk_buffer	68.456	68.99	67.283
B5D2	continuous_sidewalk	76.339	70.261	76.119
B5D3	cont_sidewalk_both_ends	72.707	70.732	74.393
B5D4	missing_curb_cuts_at_crossings	80.674	86.806	89.72
B6A	traffic_light_at_crossing	79.821	83.007	81.543
B6B	ped_signal_at_traffic_light	94.444	93.944	93.495
B6C	stop_sign_at_crossing	61.221	62.069	60.212
B6D	marked_crosswalk	68.996	68.75	69.44
C1A	bike_crossing_sign	98.934	99.182	99.697
C1B	other_bike_signage	98.046	98.369	98.638
C1C	Ped_crossing_sign	93.594	95.098	94.1
C1D	kids_special_population_signage	95.374	95.074	94.705
C2	special_speed_limit	97.464	97.678	.
D1A	community_sign	85.027	97.709	97.576
D1B	garden_flower_bed_planter	61.989	84.641	53.858
D1C	art_statue_monument	90.569	98.046	92.576
D2A	public_trash_can	83.481	86.111	87.273
D2B	street_vending_machine	93.25	95.745	99.546
D2C	benches_other_seating	95.907	98.2	97.277
D2D	drinking_fountain	99.645	99.837	99.849
D2E	bike_parking	98.757	99.349	98.033
D3A	bus_stop	72.776	80.984	80.03
D3B	light_rail_trolley_stop	99.465	99.511	.
D3C	bench_covered_shelter	96.085	97.557	97.126
D3D	jitney_stop_stand	97.679	98.695	.
D4	amt_trash_on_street	41.385	45.928	.
D4_NONE_VS_SOME	Trash_None_vs_little_some_alot_bin	58.615	63.192	80.635
D5	sidewalk_condition_overall	35.938	46.72	46.252
D6	perceived_safety_on_segment	76.827	88.322	82.848
D7A1	restaurants_total	96.613	96.906	97.882
D7B1	coffee_shops_total	100	99.349	99.849
D7C1	library_total	98.93	99.35	99.395
D7D1	corner_store_total	95.9	97.724	98.336
D7E1	farmers_mkt_total	100	99.675	99.849
D7F1	barber_salon_total	96.97	98.86	98.487
D7G1	car_repair_shop_total	96.257	98.374	98.638
D7H1	church_total	89.483	91.87	94.554
D7I1	bar_total	96.257	98.208	97.882
D7J1	check_cashing_store_total	99.822	99.837	99.849
D7K1	other_gathering_place_total	88.078	96.585	94.1
D8A	attractiveness_for_walking	44.107	54.605	51.667
E1A	soda_energy_drink_ad_total	100	100	.
E1B	diet_soda_water_ad_total	.	100	.
E1C	beer_wine_alcohol_ad_total	.	99.349	.
E1D	other_nonalcohol_drink_ad_total	.	99.837	.
E1E	store_rest_with_food_ad_total	.	99.349	.
E1F	nutrition_health_ad_total	.	100	.
E1G	xrcise_PA_srvcs_ad_total	.	100	.
F1A	visible_beer_liquor_bottles	.	.	62.481
F1B	discarded_butts_or_pkgs	.	.	40.393
F1C	condoms	.	.	99.546
F1D	needles_drug_paraphernalia	.	.	99.395
F1E	garbage_litter_broken_glass	.	.	28.442
F1F	abandoned_cars	.	.	81.543
F1G	graffiti	.	.	73.979
F1H	bldgs_w_broken_windows	.	.	81.846
H1A	police_security_guards	.	.	97.277
H1B	3_or_more_teens	.	.	99.244
H1C	loitering_adults	.	.	94.251
H1D	ppl_selling_drugs	.	.	99.697
H1E	ppl_openly_drinking_alcohol	.	.	99.697
H1F	drunken_high_ppl	.	.	100
H1G	loud_music	.	.	96.218
H1H	ppl_smoking	.	.	98.185
H2	noise_pollution	.	.	37.519

## Sheet: rawtable
	Segments validity sample 2012
	Prevalence of each item across 3 years of data
Obs	variable	var	value	Formatted_Value	count	Percent_2012	Percent_2015	Percent_2017	_kappa_12	l_kappa12	u_kappa12	agree_pct12	_kappa_15	l_kappa15	u_kappa15	agree_pct15	_kappa_17	l_kappa17	u_kappa17	agree_pct17	k_alpha_2012	k_LL95CI_2012	k_UL95CI_2012	k_alpha_2015	k_LL95CI_2015	k_UL95CI_2015	k_alpha_2017	k_LL95CI_2017	k_UL95CI_2017	2012 Kripp Alpha	2015 Kripp Alpha	2017 Kripp Alpha
1	housing_detached	A1A	.		.	.	.	.	0.84422	0.73865	0.9498	0.86441	0.93094	0.85429	1	0.94	0.72409	0.60271	0.84547	0.81	0.87253	0.77947	0.94839	0.95086	0.8847	1	0.74021	0.61859	0.86682	0.87 (0.78, 0.95)	0.95 (0.88, 1.00)	0.74 (0.62, 0.87)
2	housing_detached	A1A	0	Neither side of Street	382	49.466	47.619	57.791	.	.	.	.	.	.	.	.	.	.	.	.	.	.	.	.	.	.	.	.	.
3	housing_detached	A1A	1	Yes, One side of Street	148	27.402	27.915	22.39	.	.	.	.	.	.	.	.	.	.	.	.	.	.	.	.	.	.	.	.	.
4	housing_detached	A1A	2	Yes, Both sides of Street	131	23.132	24.466	19.818	.	.	.	.	.	.	.	.	.	.	.	.	.	.	.	.	.	.	.	.	.
5	housing_either_side_of_street_bin	A1ABC	.		.	.	.	.	0.8032	0.63877	0.96763	0.91525	0.78838	0.55884	1	0.94118	0.74435	0.61083	0.87788	0.88	0.8048	0.64865	0.96096	0.79031	0.51073	1	0.74389	0.61583	0.87194	0.80 (0.65, 0.96)	0.79 (0.51, 1.00)	0.74 (0.62, 0.87)
6	housing_either_side_of_street_bin	A1ABC	0	No	266	25.445	24.104	40.242	.	.	.	.	.	.	.	.	.	.	.	.	.	.	.	.	.	.	.	.	.
7	housing_either_side_of_street_bin	A1ABC	1	Yes	395	74.555	75.896	59.758	.	.	.	.	.	.	.	.	.	.	.	.	.	.	.	.	.	.	.	.	.
8	housing_attached	A1B	.		.	.	.	.	0.5413	0.34477	0.73782	0.70175	0.84592	0.69462	0.99721	0.92	0.70375	0.56697	0.84053	0.82	0.57032	0.3769	0.7574	0.82956	0.65912	0.95739	0.68626	0.54188	0.81675	0.57 (0.38, 0.76)	0.83 (0.66, 0.96)	0.69 (0.54, 0.82)
9	housing_attached	A1B	0	Neither side of Street	460	64.057	67.267	69.592	.	.	.	.	.	.	.	.	.	.	.	.	.	.	.	.	.	.	.	.	.
10	housing_attached	A1B	1	Yes, One side of Street	157	27.936	24.55	23.752	.	.	.	.	.	.	.	.	.	.	.	.	.	.	.	.	.	.	.	.	.
11	housing_attached	A1B	2	Yes, Both sides of Street	44	8.007	8.183	6.657	.	.	.	.	.	.	.	.	.	.	.	.	.	.	.	.	.	.	.	.	.
12	housing_apts	A1C	.		.	.	.	.	0.65416	0.46197	0.84636	0.80702	0.79681	0.63456	0.95906	0.88235	0.81768	0.69572	0.93965	0.92	0.66726	0.47082	0.83096	0.78558	0.6069	0.92853	0.82477	0.67754	0.92559	0.67 (0.47, 0.83)	0.79 (0.61, 0.93)	0.82 (0.68, 0.93)
13	housing_apts	A1C	0	Neither side of Street	547	67.26	71.452	82.753	.	.	.	.	.	.	.	.	.	.	.	.	.	.	.	.	.	.	.	.	.
14	housing_apts	A1C	1	Yes, One side of Street	97	27.046	22.838	14.675	.	.	.	.	.	.	.	.	.	.	.	.	.	.	.	.	.	.	.	.	.
15	housing_apts	A1C	2	Yes, Both sides of Street	17	5.694	5.71	2.572	.	.	.	.	.	.	.	.	.	.	.	.	.	.	.	.	.	.	.	.	.
16	public_civic	A1D	.		.	.	.	.	0.51507	0.17826	0.85188	0.89831	0.90123	0.70367	1	0.97917	0.55621	0.10778	1	0.97	0.51786	0.11607	0.83929	0.88387	0.65161	1	0.55811	-0.03109	1	0.52 (0.12, 0.84)	0.88 (0.65, 1.00)	0.56 (-0.03, 1.00)
17	public_civic	A1D	0	Neither side of Street	635	92.362	94.059	96.067	.	.	.	.	.	.	.	.	.	.	.	.	.	.	.	.	.	.	.	.	.
18	public_civic	A1D	1	Yes, One side of Street	26	7.282	5.446	3.933	.	.	.	.	.	.	.	.	.	.	.	.	.	.	.	.	.	.	.	.	.
19	public_civic	A1D	2	Yes, Both sides of Street	3	0.355	0.495	0	.	.	.	.	.	.	.	.	.	.	.	.	.	.	.	.	.	.	.	.	.
20	office_professional	A1E	.		.	.	.	.	0.38328	0.07924	0.68731	0.81356	-0.02128	-0.05076	0.0082	0.95833	.	.	.	0.99	0.37411	0.01031	0.69508	-0.01064	-1	1	0	-1	1	0.37 (0.01, 0.70)	-0.01 (-1.00, 1.00)	0.00 (-1.00, 1.00)
21	office_professional	A1E	0	Neither side of Street	655	95.204	96.552	99.092	.	.	.	.	.	.	.	.	.	.	.	.	.	.	.	.	.	.	.	.	.
22	office_professional	A1E	1	Yes, One side of Street	5	4.085	3.284	0.756	.	.	.	.	.	.	.	.	.	.	.	.	.	.	.	.	.	.	.	.	.
23	office_professional	A1E	2	Yes, Both sides of Street	1	0.71	0.164	0.151	.	.	.	.	.	.	.	.	.	.	.	.	.	.	.	.	.	.	.	.	.
24	institutional	A1F	.		.	.	.	.	0.76164	0.57602	0.94726	0.89655	0.78849	0.60347	0.97352	0.9	0.71847	0.4474	0.98954	0.96	0.7536	0.54826	0.91787	0.77143	0.54286	0.90857	0.72687	0.45375	0.93449	0.75 (0.55, 0.92)	0.77 (0.54, 0.91)	0.73 (0.45, 0.93)
25	institutional	A1F	0	Neither side of Street	590	80.214	82.68	89.259	.	.	.	.	.	.	.	.	.	.	.	.	.	.	.	.	.	.	.	.	.
26	institutional	A1F	1	Yes, One side of Street	62	18.004	15.686	9.38	.	.	.	.	.	.	.	.	.	.	.	.	.	.	.	.	.	.	.	.	.
27	institutional	A1F	2	Yes, Both sides of Street	9	1.783	1.634	1.362	.	.	.	.	.	.	.	.	.	.	.	.	.	.	.	.	.	.	.	.	.
28	service	A1G	.		.	.	.	.	.	.	.	0.82759	0.75149	0.55108	0.9519	0.9	0.54609	0.36189	0.73029	0.87	0.43588	0.07538	0.758	0.78167	0.56612	0.94611	0.61969	0.39134	0.81029	0.44 (0.08, 0.76)	0.78 (0.57, 0.95)	0.62 (0.39, 0.81)
29	service	A1G	0	Neither side of Street	597	85.943	83.633	90.318	.	.	.	.	.	.	.	.	.	.	.	.	.	.	.	.	.	.	.	.	.
30	service	A1G	1	Yes, One side of Street	59	11.922	15.057	8.926	.	.	.	.	.	.	.	.	.	.	.	.	.	.	.	.	.	.	.	.	.
31	service	A1G	2	Yes, Both sides of Street	5	2.135	1.309	0.756	.	.	.	.	.	.	.	.	.	.	.	.	.	.	.	.	.	.	.	.	.
32	retail	A1H	.		.	.	.	.	0.66456	0.46109	0.86804	0.84483	0.63768	0.26719	1	0.94	0.50836	0.25906	0.75765	0.92	0.7044	0.48723	0.89396	0.63736	0.15385	1	0.62714	0.31449	0.88252	0.70 (0.49, 0.89)	0.64 (0.15, 1.00)	0.63 (0.31, 0.88)
33	retail	A1H	0	Neither side of Street	619	85.765	91.817	93.646	.	.	.	.	.	.	.	.	.	.	.	.	.	.	.	.	.	.	.	.	.
34	retail	A1H	1	Yes, One side of Street	35	11.922	7.038	5.295	.	.	.	.	.	.	.	.	.	.	.	.	.	.	.	.	.	.	.	.	.
35	retail	A1H	2	Yes, Both sides of Street	7	2.313	1.146	1.059	.	.	.	.	.	.	.	.	.	.	.	.	.	.	.	.	.	.	.	.	.
36	industrial_manufacturing	A1I	.		.	.	.	.	0.67849	0.39889	0.9581	0.91379	0.65753	0.03324	1	0.98	0.66216	0.04207	1	0.99	0.66249	0.32597	0.91587	0.65979	-0.02062	1	0.66328	-0.34687	1	0.66 (0.33, 0.92)	0.66 (-0.02, 1.00)	0.66 (-0.35, 1.00)
37	industrial_manufacturing	A1I	0	Neither side of Street	639	96.263	95.246	96.672	.	.	.	.	.	.	.	.	.	.	.	.	.	.	.	.	.	.	.	.	.
38	industrial_manufacturing	A1I	1	Yes, One side of Street	17	2.491	3.77	2.572	.	.	.	.	.	.	.	.	.	.	.	.	.	.	.	.	.	.	.	.	.
39	industrial_manufacturing	A1I	2	Yes, Both sides of Street	5	1.246	0.984	0.756	.	.	.	.	.	.	.	.	.	.	.	.	.	.	.	.	.	.	.	.	.
40	recreation_fitness	A1J	.		.	.	.	.	0.48696	-0.11293	1	0.9661	1	1	1	1	0.66216	0.04207	1	0.99	0.48684	-0.28289	1	1	1	1	0.66328	-0.01015	1	0.49 (-0.28, 1.00)	1.00 (1.00, 1.00)	0.66 (-0.01, 1.00)
41	recreation_fitness	A1J	0	Neither side of Street	652	96.448	96.727	98.638	.	.	.	.	.	.	.	.	.	.	.	.	.	.	.	.	.	.	.	.	.
42	recreation_fitness	A1J	1	Yes, One side of Street	8	3.375	3.11	1.21	.	.	.	.	.	.	.	.	.	.	.	.	.	.	.	.	.	.	.	.	.
43	recreation_fitness	A1J	2	Yes, Both sides of Street	1	0.178	0.164	0.151	.	.	.	.	.	.	.	.	.	.	.	.	.	.	.	.	.	.	.	.	.
44	public_communal_space	A1K	.		.	.	.	.	0.16461	-0.20748	0.5367	0.87931	.	.	.	0.95918	.	.	.	0.91	0.16407	-0.55244	0.64174	-0.01042	-1	1	0.35017	-0.08675	0.71612	0.16 (-0.55, 0.64)	-0.01 (-1.00, 1.00)	0.35 (-0.09, 0.72)
45	public_communal_space	A1K	0	Neither side of Street	615	91.459	93.268	93.041	.	.	.	.	.	.	.	.	.	.	.	.	.	.	.	.	.	.	.	.	.
46	public_communal_space	A1K	1	Yes, One side of Street	40	7.473	5.747	6.051	.	.	.	.	.	.	.	.	.	.	.	.	.	.	.	.	.	.	.	.	.
47	public_communal_space	A1K	2	Yes, Both sides of Street	6	1.068	0.985	0.908	.	.	.	.	.	.	.	.	.	.	.	.	.	.	.	.	.	.	.	.	.
48	vacant_bldg_lot	A1L	.		.	.	.	.	0.34936	0.17163	0.52708	0.58621	0.73785	0.57462	0.90107	0.82	0.39092	0.25835	0.52348	0.56	0.45291	0.19221	0.66862	0.77361	0.58889	0.91653	0.41516	0.2331	0.58327	0.45 (0.19, 0.67)	0.77 (0.59, 0.92)	0.42 (0.23, 0.58)
49	vacant_bldg_lot	A1L	0	Neither side of Street	192	29.443	30.882	29.047	.	.	.	.	.	.	.	.	.	.	.	.	.	.	.	.	.	.	.	.	.
50	vacant_bldg_lot	A1L	1	Yes, One side of Street	188	33.932	29.575	28.442	.	.	.	.	.	.	.	.	.	.	.	.	.	.	.	.	.	.	.	.	.
51	vacant_bldg_lot	A1L	2	Yes, Both sides of Street	281	36.625	39.542	42.511	.	.	.	.	.	.	.	.	.	.	.	.	.	.	.	.	.	.	.	.	.
52	other	A1M	.		.	.	.	.	-0.03175	-0.08273	0.01924	0.90385	0.21927	-0.12349	0.56203	0.87234	.	.	.	0.95	-0.0404	-1	0.79192	0.29795	-0.30291	0.7739	0.25758	-0.48484	0.85567	-0.04 (-1.00, 0.79)	0.30 (-0.30, 0.77)	0.26 (-0.48, 0.86)
53	other	A1M	0	Neither side of Street	648	95.153	92.074	98.033	.	.	.	.	.	.	.	.	.	.	.	.	.	.	.	.	.	.	.	.	.
54	other	A1M	1	Yes, One side of Street	12	4.668	4.384	1.815	.	.	.	.	.	.	.	.	.	.	.	.	.	.	.	.	.	.	.	.	.
55	other	A1M	2	Yes, Both sides of Street	1	0.18	3.541	0.151	.	.	.	.	.	.	.	.	.	.	.	.	.	.	.	.	.	.	.	.	.
56	cliffs_ravines	A2A	.		.	.	.	.	0.79104	0.39413	1	0.98214	.	.	.	1	0.55605	0.28253	0.82957	0.92	0.79252	0.37757	1	0	1	1	0.55778	0.22611	0.83417	0.79 (0.38, 1.00)	0.00 (1.00, 1.00)	0.56 (0.23, 0.83)
57	cliffs_ravines	A2A	0	No	601	85.305	96.399	90.923	.	.	.	.	.	.	.	.	.	.	.	.	.	.	.	.	.	.	.	.	.
58	cliffs_ravines	A2A	1	Yes	60	14.695	3.601	9.077	.	.	.	.	.	.	.	.	.	.	.	.	.	.	.	.	.	.	.	.	.
59	amt_street_trees	A3A	.		.	.	.	.	0.64671	0.41509	0.87832	0.86441	.	.	.	0.96078	0.44656	0.26646	0.62666	0.76	0.66141	0.41257	0.88352	0.94283	0.82848	1	0.42654	0.20465	0.61962	0.66 (0.41, 0.88)	0.94 (0.83, 1.00)	0.43 (0.20, 0.62)
60	amt_street_trees	A3A	0	None or Few	511	74.067	68.73	77.307	.	.	.	.	.	.	.	.	.	.	.	.	.	.	.	.	.	.	.	.	.
61	amt_street_trees	A3A	1	Some	83	16.519	19.544	12.557	.	.	.	.	.	.	.	.	.	.	.	.	.	.	.	.	.	.	.	.	.
62	amt_street_trees	A3A	2	Many	67	9.414	11.726	10.136	.	.	.	.	.	.	.	.	.	.	.	.	.	.	.	.	.	.	.	.	.
63	trees_shade_sidewalk	A3B	.		.	.	.	.	0.50106	0.19946	0.80265	0.89831	0.71978	0.47331	0.96625	0.94118	0.30734	0.07583	0.53884	0.79	0.60035	0.243	0.92463	0.89227	0.67964	1	0.30049	0.03374	0.57296	0.60 (0.24, 0.92)	0.89 (0.68, 1.00)	0.30 (0.03, 0.57)
64	trees_shade_sidewalk	A3B	0	None or Few	542	80.179	74.715	81.997	.	.	.	.	.	.	.	.	.	.	.	.	.	.	.	.	.	.	.	.	.
65	trees_shade_sidewalk	A3B	1	Some	85	13.393	18.597	12.859	.	.	.	.	.	.	.	.	.	.	.	.	.	.	.	.	.	.	.	.	.
66	trees_shade_sidewalk	A3B	2	Many	34	6.429	6.688	5.144	.	.	.	.	.	.	.	.	.	.	.	.	.	.	.	.	.	.	.	.	.
67	slope	A4	.		.	.	.	.	0.72615	0.55886	0.89343	0.84746	0.78838	0.65226	0.92451	0.88235	0.69714	0.56893	0.82536	0.8	0.76066	0.59505	0.90064	0.90548	0.79213	0.98578	0.72296	0.59019	0.83728	0.76 (0.60, 0.90)	0.91 (0.79, 0.99)	0.72 (0.59, 0.84)
68	slope	A4	1	Flat	433	62.633	63.339	65.507	.	.	.	.	.	.	.	.	.	.	.	.	.	.	.	.	.	.	.	.	.
69	slope	A4	2	Slight Hill	146	25.979	26.841	22.088	.	.	.	.	.	.	.	.	.	.	.	.	.	.	.	.	.	.	.	.	.
70	slope	A4	3	Steep Hill	82	11.388	9.82	12.405	.	.	.	.	.	.	.	.	.	.	.	.	.	.	.	.	.	.	.	.	.
71	Flat_slopeslight_hill_vs_steephillbin	A4_12_VS_3	.		.	.	.	.	0.73182	0.3768	1	0.9661	0.29655	-0.20017	0.79327	0.92157	0.79839	0.62808	0.9687	0.95	0.73409	0.33523	1	0.29861	-0.40278	0.82465	0.79935	0.59871	0.95987	0.73 (0.34, 1.00)	0.30 (-0.40, 0.82)	0.80 (0.60, 0.96)
72	Flat_slopeslight_hill_vs_steephillbin	A4_12_VS_3	0	No	579	88.612	90.18	87.595	.	.	.	.	.	.	.	.	.	.	.	.	.	.	.	.	.	.	.	.	.
73	Flat_slopeslight_hill_vs_steephillbin	A4_12_VS_3	1	Yes	82	11.388	9.82	12.405	.	.	.	.	.	.	.	.	.	.	.	.	.	.	.	.	.	.	.	.	.
74	Flat_slope_vs_slightsteep_hill_bin	A4_1_VS_23	.		.	.	.	.	0.72448	0.53415	0.91482	0.88136	0.91176	0.79195	1	0.96078	0.64077	0.48311	0.79844	0.84	0.72673	0.53153	0.92192	0.91263	0.78157	1	0.63998	0.48247	0.79749	0.73 (0.53, 0.92)	0.91 (0.78, 1.00)	0.64 (0.48, 0.80)
75	Flat_slope_vs_slightsteep_hill_bin	A4_1_VS_23	0	No	433	62.633	63.339	65.507	.	.	.	.	.	.	.	.	.	.	.	.	.	.	.	.	.	.	.	.	.
76	Flat_slope_vs_slightsteep_hill_bin	A4_1_VS_23	1	Yes	228	37.367	36.661	34.493	.	.	.	.	.	.	.	.	.	.	.	.	.	.	.	.	.	.	.	.	.
77	bars_on_windows	A5A	.		.	.	.	.	0.53571	0.3147	0.75673	0.76786	0.67308	0.46826	0.87789	0.84314	0.60954	0.44753	0.77155	0.82	0.53971	0.32727	0.75215	0.67419	0.42984	0.87782	0.61133	0.43859	0.76248	0.54 (0.33, 0.75)	0.67 (0.43, 0.88)	0.61 (0.44, 0.76)
78	bars_on_windows	A5A	0	No	455	53.488	69.901	68.939	.	.	.	.	.	.	.	.	.	.	.	.	.	.	.	.	.	.	.	.	.
79	bars_on_windows	A5A	1	Yes	205	46.512	30.099	31.061	.	.	.	.	.	.	.	.	.	.	.	.	.	.	.	.	.	.	.	.	.
80	broken_boarded_windows	A5B	.		.	.	.	.	0.60666	0.39825	0.81506	0.81034	0.82474	0.66242	0.98707	0.92157	.	.	.	.	0.60993	0.39716	0.78723	0.82526	0.65052	0.95631	.	.	.	0.61 (0.40, 0.79)	0.83 (0.65, 0.96)
81	broken_boarded_windows	A5B	0	No	422	61.261	69.294	0	.	.	.	.	.	.	.	.	.	.	.	.	.	.	.	.	.	.	.	.	.
82	broken_boarded_windows	A5B	1	Yes	187	38.739	30.706	0	.	.	.	.	.	.	.	.	.	.	.	.	.	.	.	.	.	.	.	.	.
83	indoor_PA_facility	A6A	.		.	.	.	.	1	1	1	1	1	1	1	1	.	.	.	.	.	.	.	1	1	1	.	.	.		1.00 (1.00, 1.00)
84	indoor_PA_facility	A6A	0	No	601	97.691	98.525	0	.	.	.	.	.	.	.	.	.	.	.	.	.	.	.	.	.	.	.	.	.
85	indoor_PA_facility	A6A	1	Yes	9	2.309	1.475	0	.	.	.	.	.	.	.	.	.	.	.	.	.	.	.	.	.	.	.	.	.
86	park_with_sign_no_equip	A6B	.		.	.	.	.	.	.	.	1	.	.	.	1	.	.	.	.	0	1	1	0	1	1	.	.	.	0.00 (1.00, 1.00)	0.00 (1.00, 1.00)
87	park_with_sign_no_equip	A6B	0	No	608	99.112	99.509	0	.	.	.	.	.	.	.	.	.	.	.	.	.	.	.	.	.	.	.	.	.
88	park_with_sign_no_equip	A6B	1	Yes	3	0.888	0.491	0	.	.	.	.	.	.	.	.	.	.	.	.	.	.	.	.	.	.	.	.	.
89	park_with_exercise_equip	A6C	.		.	.	.	.	0.65896	0.03595	1	0.98305	1	1	1	1	.	.	.	.	0.66087	-0.01739	1	1	1	1	.	.	.	0.66 (-0.02, 1.00)	1.00 (1.00, 1.00)
90	park_with_exercise_equip	A6C	0	No	599	97.691	98.358	0	.	.	.	.	.	.	.	.	.	.	.	.	.	.	.	.	.	.	.	.	.
91	park_with_exercise_equip	A6C	1	Yes	10	2.309	1.642	0	.	.	.	.	.	.	.	.	.	.	.	.	.	.	.	.	.	.	.	.	.
92	standalone_court	A6D	.		.	.	.	.	1	1	1	1	1	1	1	1	.	.	.	.	1	1	1	1	1	1	.	.	.	1.00 (1.00, 1.00)	1.00 (1.00, 1.00)
93	standalone_court	A6D	0	No	600	98.399	98.2	0	.	.	.	.	.	.	.	.	.	.	.	.	.	.	.	.	.	.	.	.	.
94	standalone_court	A6D	1	Yes	11	1.601	1.8	0	.	.	.	.	.	.	.	.	.	.	.	.	.	.	.	.	.	.	.	.	.
95	standalone_field	A6E	.		.	.	.	.	.	.	.	1	.	.	.	1	.	.	.	.	0	1	1	0	1	1	.	.	.	0.00 (1.00, 1.00)	0.00 (1.00, 1.00)
96	standalone_field	A6E	0	No	604	98.401	98.854	0	.	.	.	.	.	.	.	.	.	.	.	.	.	.	.	.	.	.	.	.	.
97	standalone_field	A6E	1	Yes	7	1.599	1.146	0	.	.	.	.	.	.	.	.	.	.	.	.	.	.	.	.	.	.	.	.	.
98	school_grounds	A6F	.		.	.	.	.	0.48246	-0.13178	1	0.9661	0.65753	0.03324	1	0.98	.	.	.	.	0.48684	-0.28289	1	0.65979	-0.02062	1	.	.	.	0.49 (-0.28, 1.00)	0.66 (-0.02, 1.00)
99	school_grounds	A6F	0	No	595	96.27	97.381	0	.	.	.	.	.	.	.	.	.	.	.	.	.	.	.	.	.	.	.	.	.
100	school_grounds	A6F	1	Yes	16	3.73	2.619	0	.	.	.	.	.	.	.	.	.	.	.	.	.	.	.	.	.	.	.	.	.
101	outdoor_pool	A6G	.		.	.	.	.	.	.	.	1	.	.	.	1	.	.	.	.	0	1	1	0	1	1	.	.	.	0.00 (1.00, 1.00)	0.00 (1.00, 1.00)
102	outdoor_pool	A6G	0	No	607	98.934	99.345	0	.	.	.	.	.	.	.	.	.	.	.	.	.	.	.	.	.	.	.	.	.
103	outdoor_pool	A6G	1	Yes	4	1.066	0.655	0	.	.	.	.	.	.	.	.	.	.	.	.	.	.	.	.	.	.	.	.	.
104	offroad_trail	A6H	.		.	.	.	.	.	.	.	1	.	.	.	1	.	.	.	.	0	1	1	0	1	1	.	.	.	0.00 (1.00, 1.00)	0.00 (1.00, 1.00)
105	offroad_trail	A6H	0	No	608	98.579	99.509	0	.	.	.	.	.	.	.	.	.	.	.	.	.	.	.	.	.	.	.	.	.
106	offroad_trail	A6H	1	Yes	3	1.421	0.491	0	.	.	.	.	.	.	.	.	.	.	.	.	.	.	.	.	.	.	.	.	.
107	street_type	B1	.		.	.	.	.	.	.	.	0.9661	-0.02	-0.04771	0.00771	0.96078	0.59947	0.3483	0.85063	0.94	0.58875	-0.02812	1	-0.00498	-1	1	0.59973	0.26617	0.86658	0.59 (-0.03, 1.00)	0.00 (-1.00, 1.00)	0.60 (0.27, 0.87)
108	street_type	B1	1	Through Street	611	90.409	91.191	92.436	.	.	.	.	.	.	.	.	.	.	.	.	.	.	.	.	.	.	.	.	.
109	street_type	B1	2	Dead End with Ped thru-way	8	2.487	3.752	1.21	.	.	.	.	.	.	.	.	.	.	.	.	.	.	.	.	.	.	.	.	.
110	street_type	B1	3	Dead End without thru-way	42	7.105	5.057	6.354	.	.	.	.	.	.	.	.	.	.	.	.	.	.	.	.	.	.	.	.	.
111	number_of_traffic_lanes	B2	.		.	.	.	.	.	.	.	0.94915	0.44201	0.15742	0.72661	0.88235	.	.	.	0.62626	0.69873	-0.0469	1	0.07371	-0.6982	0.69124	0.29626	-0.07154	0.55838	0.70 (-0.05, 1.00)	0.07 (-0.70, 0.69)	0.30 (-0.07, 0.56)
112	number_of_traffic_lanes	B2	0	0 lanes	1	1.071	2.951	0.151	.	.	.	.	.	.	.	.	.	.	.	.	.	.	.	.	.	.	.	.	.
113	number_of_traffic_lanes	B2	1	1 lane	308	17.5	18.525	46.596	.	.	.	.	.	.	.	.	.	.	.	.	.	.	.	.	.	.	.	.	.
114	number_of_traffic_lanes	B2	2	2 lanes	339	77.857	77.049	51.286	.	.	.	.	.	.	.	.	.	.	.	.	.	.	.	.	.	.	.	.	.
115	number_of_traffic_lanes	B2	3	3 lanes	1	1.071	0	0.151	.	.	.	.	.	.	.	.	.	.	.	.	.	.	.	.	.	.	.	.	.
116	number_of_traffic_lanes	B2	4	4 lanes	12	2.321	1.311	1.815	.	.	.	.	.	.	.	.	.	.	.	.	.	.	.	.	.	.	.	.	.
117	number_of_traffic_lanes	B2	5	5 lanes	1	0.179	0.164	0	.	.	.	.	.	.	.	.	.	.	.	.	.	.	.	.	.	.	.	.	.
118	traffic_circle	B3A	.		.	.	.	.	.	.	.	0.98305	.	.	.	1	.	.	.	.	0	-1	1	0	1	1	.	.	.	0.00 (-1.00, 1.00)	0.00 (1.00, 1.00)
119	traffic_circle	B3A	0	No	605	99.467	99.018	0	.	.	.	.	.	.	.	.	.	.	.	.	.	.	.	.	.	.	.	.	.
120	traffic_circle	B3A	1	Yes	6	0.533	0.982	0	.	.	.	.	.	.	.	.	.	.	.	.	.	.	.	.	.	.	.	.	.
121	speed_hump	B3B	.		.	.	.	.	.	.	.	1	.	.	.	1	.	.	.	.	0	1	1	0	1	1	.	.	.	0.00 (1.00, 1.00)	0.00 (1.00, 1.00)
122	speed_hump	B3B	0	No	610	99.645	99.511	0	.	.	.	.	.	.	.	.	.	.	.	.	.	.	.	.	.	.	.	.	.
123	speed_hump	B3B	1	Yes	3	0.355	0.489	0	.	.	.	.	.	.	.	.	.	.	.	.	.	.	.	.	.	.	.	.	.
124	median_with_traffic_island	B3C	.		.	.	.	.	0.48246	-0.13178	1	0.9661	.	.	.	1	.	.	.	.	0.48684	-0.28289	1	0	1	1	.	.	.	0.49 (-0.28, 1.00)	0.00 (1.00, 1.00)
125	median_with_traffic_island	B3C	0	No	600	97.158	97.879	0	.	.	.	.	.	.	.	.	.	.	.	.	.	.	.	.	.	.	.	.	.
126	median_with_traffic_island	B3C	1	Yes	13	2.842	2.121	0	.	.	.	.	.	.	.	.	.	.	.	.	.	.	.	.	.	.	.	.	.
127	curb_ext	B3D	.		.	.	.	.	.	.	.	1	.	.	.	1	.	.	.	.	0	1	1	0	1	1	.	.	.	0.00 (1.00, 1.00)	0.00 (1.00, 1.00)
128	curb_ext	B3D	0	No	611	99.645	99.674	0	.	.	.	.	.	.	.	.	.	.	.	.	.	.	.	.	.	.	.	.	.
129	curb_ext	B3D	1	Yes	2	0.355	0.326	0	.	.	.	.	.	.	.	.	.	.	.	.	.	.	.	.	.	.	.	.	.
130	marked_bike_lane	B4A	.		.	.	.	.	0.71313	0.34622	1	0.94915	1	1	1	1	0.79466	0.47521	1	0.98	0.57876	0.0171	1	1	1	1	0.67168	0.17921	1	0.58 (0.02, 1.00)	1.00 (1.00, 1.00)	0.67 (0.18, 1.00)
131	marked_bike_lane	B4A	0	Neither side of Street	637	98.214	96.732	96.369	.	.	.	.	.	.	.	.	.	.	.	.	.	.	.	.	.	.	.	.	.
132	marked_bike_lane	B4A	1	Yes, One side of Street	6	0.536	0.654	0.908	.	.	.	.	.	.	.	.	.	.	.	.	.	.	.	.	.	.	.	.	.
133	marked_bike_lane	B4A	2	Yes, Both sides of Street	18	1.25	2.614	2.723	.	.	.	.	.	.	.	.	.	.	.	.	.	.	.	.	.	.	.	.	.
134	bike_lane_separated_by_barrier	B4B	.		.	.	.	.	0.65698	0.11271	1	0.9661	.	.	.	1	.	.	.	1	0.50424	-0.23941	1	0	1	1	0	1	1	0.50 (-0.24, 1.00)	0.00 (1.00, 1.00)	0.00 (1.00, 1.00)
135	bike_lane_separated_by_barrier	B4B	0	Neither side of Street	658	99.284	99.673	99.697	.	.	.	.	.	.	.	.	.	.	.	.	.	.	.	.	.	.	.	.	.
136	bike_lane_separated_by_barrier	B4B	1	Yes, One side of Street	2	0.179	0.163	0.303	.	.	.	.	.	.	.	.	.	.	.	.	.	.	.	.	.	.	.	.	.
137	bike_lane_separated_by_barrier	B4B	2	Yes, Both sides of Street	1	0.537	0.163	0	.	.	.	.	.	.	.	.	.	.	.	.	.	.	.	.	.	.	.	.	.
138	street_shoulder	B5A	.		.	.	.	.	.	.	.	0.94915	.	.	.	1	.	.	.	.	0.48655	-0.29187	1	0	1	1	.	.	.	0.49 (-0.29, 1.00)	0.00 (1.00, 1.00)
139	street_shoulder	B5A	0	Neither side of Street	594	97.869	99.331	0	.	.	.	.	.	.	.	.	.	.	.	.	.	.	.	.	.	.	.	.	.
140	street_shoulder	B5A	1	Yes, One side of Street	2	1.421	0.334	0	.	.	.	.	.	.	.	.	.	.	.	.	.	.	.	.	.	.	.	.	.
141	street_shoulder	B5A	2	Yes, Both sides of Street	2	0.71	0.334	0	.	.	.	.	.	.	.	.	.	.	.	.	.	.	.	.	.	.	.	.	.
142	curb	B5B	.		.	.	.	.	0.44395	0.13954	0.74837	0.82759	0.73201	0.47726	0.98676	0.92	0.59645	0.43105	0.76184	0.79	0.45369	0.10317	0.76478	0.72953	0.45906	0.94963	0.58496	0.40415	0.75378	0.45 (0.10, 0.76)	0.73 (0.46, 0.95)	0.58 (0.40, 0.75)
143	curb	B5B	0	Neither side of Street	140	18.75	23.077	21.244	.	.	.	.	.	.	.	.	.	.	.	.	.	.	.	.	.	.	.	.	.
144	curb	B5B	1	Yes, One side of Street	47	12.143	6.219	7.132	.	.	.	.	.	.	.	.	.	.	.	.	.	.	.	.	.	.	.	.	.
145	curb	B5B	2	Yes, Both sides of Street	472	69.107	70.704	71.624	.	.	.	.	.	.	.	.	.	.	.	.	.	.	.	.	.	.	.	.	.
146	street_sidewalk_lighting	B5C	.		.	.	.	.	0.49501	0.24756	0.74246	0.81356	0.75719	0.55291	0.96146	0.89796	0.62222	0.45843	0.78601	0.84	0.47726	0.10628	0.77404	0.75895	0.56612	0.95179	0.62638	0.41493	0.79399	0.48 (0.11, 0.77)	0.76 (0.57, 0.95)	0.63 (0.41, 0.79)
147	street_sidewalk_lighting	B5C	0	Neither side of Street	54	6.786	6.457	8.182	.	.	.	.	.	.	.	.	.	.	.	.	.	.	.	.	.	.	.	.	.
148	street_sidewalk_lighting	B5C	1	Yes, One side of Street	497	79.286	79.305	75.303	.	.	.	.	.	.	.	.	.	.	.	.	.	.	.	.	.	.	.	.	.
149	street_sidewalk_lighting	B5C	2	Yes, Both sides of Street	109	13.929	14.238	16.515	.	.	.	.	.	.	.	.	.	.	.	.	.	.	.	.	.	.	.	.	.
150	sidewalk	B5D	.		.	.	.	.	.	.	.	0.89831	0.79399	0.59086	0.99712	0.91667	0.7142	0.57434	0.85405	0.84848	0.75696	0.51693	0.94341	0.78133	0.53715	0.95809	0.72041	0.56128	0.87047	0.76 (0.52, 0.94)	0.78 (0.54, 0.96)	0.72 (0.56, 0.87)
151	sidewalk	B5D	0	Neither side of Street	136	20.641	22.886	20.606	.	.	.	.	.	.	.	.	.	.	.	.	.	.	.	.	.	.	.	.	.
152	sidewalk	B5D	1	Yes, One side of Street	65	12.1	8.955	9.848	.	.	.	.	.	.	.	.	.	.	.	.	.	.	.	.	.	.	.	.	.
153	sidewalk	B5D	2	Yes, Both sides of Street	459	67.26	68.159	69.545	.	.	.	.	.	.	.	.	.	.	.	.	.	.	.	.	.	.	.	.	.
154	st_sidewalk_buffer	B5D1	.		.	.	.	.	0.32777	0.10201	0.55353	0.64151	0.74013	0.56742	0.91283	0.85106	0.59829	0.43277	0.76382	0.76389	0.32235	0.07269	0.57201	0.74156	0.55697	0.88924	0.60102	0.41326	0.74183	0.32 (0.07, 0.57)	0.74 (0.56, 0.89)	0.60 (0.41, 0.74)
155	st_sidewalk_buffer	B5D1	0	Neither side of Street	364	68.456	68.99	67.283	.	.	.	.	.	.	.	.	.	.	.	.	.	.	.	.	.	.	.	.	.
156	st_sidewalk_buffer	B5D1	1	Yes, One side of Street	90	14.989	17.247	16.636	.	.	.	.	.	.	.	.	.	.	.	.	.	.	.	.	.	.	.	.	.
157	st_sidewalk_buffer	B5D1	2	Yes, Both sides of Street	87	16.555	13.763	16.081	.	.	.	.	.	.	.	.	.	.	.	.	.	.	.	.	.	.	.	.	.
158	continuous_sidewalk	B5D2	.		.	.	.	.	0.65055	0.39741	0.90369	0.88679	0.5493	0.2537	0.84489	0.875	.	.	.	0.68056	0.65078	0.35976	0.88359	0.55153	0.17781	0.85051	0.09742	-0.21652	0.41136	0.65 (0.36, 0.88)	0.55 (0.18, 0.85)	0.10 (-0.22, 0.41)
159	continuous_sidewalk	B5D2	0	Neither side of Street	48	6.027	21.217	8.955	.	.	.	.	.	.	.	.	.	.	.	.	.	.	.	.	.	.	.	.	.
160	continuous_sidewalk	B5D2	1	Yes, One side of Street	80	17.634	8.522	14.925	.	.	.	.	.	.	.	.	.	.	.	.	.	.	.	.	.	.	.	.	.
161	continuous_sidewalk	B5D2	2	Yes, Both sides of Street	408	76.339	70.261	76.119	.	.	.	.	.	.	.	.	.	.	.	.	.	.	.	.	.	.	.	.	.
162	cont_sidewalk_both_ends	B5D3	.		.	.	.	.	0.53097	0.32203	0.73991	0.81132	0.74286	0.46551	1	0.9375	0.22727	0.00731	0.44724	0.76389	0.52978	0.24765	0.76489	0.74531	0.40572	1	0.22506	-0.09404	0.58974	0.53 (0.25, 0.76)	0.75 (0.41, 1.00)	0.23 (-0.09, 0.59)
163	cont_sidewalk_both_ends	B5D3	0	Neither side of Street	56	14.318	22.474	10.467	.	.	.	.	.	.	.	.	.	.	.	.	.	.	.	.	.	.	.	.	.
164	cont_sidewalk_both_ends	B5D3	1	Yes, One side of Street	81	12.975	6.794	15.14	.	.	.	.	.	.	.	.	.	.	.	.	.	.	.	.	.	.	.	.	.
165	cont_sidewalk_both_ends	B5D3	2	Yes, Both sides of Street	398	72.707	70.732	74.393	.	.	.	.	.	.	.	.	.	.	.	.	.	.	.	.	.	.	.	.	.
166	missing_curb_cuts_at_crossings	B5D4	.		.	.	.	.	0.19469	-0.06179	0.45118	0.76923	0.28065	-0.11945	0.68076	0.83333	.	.	.	0.83333	0.27723	-0.15487	0.65842	0.25434	-0.26207	0.72334	-0.08321	-0.6729	0.46607	0.28 (-0.15, 0.66)	0.25 (-0.26, 0.72)	-0.08 (-0.67, 0.47)
167	missing_curb_cuts_at_crossings	B5D4	0	Neither side of Street	480	80.674	86.806	89.72	.	.	.	.	.	.	.	.	.	.	.	.	.	.	.	.	.	.	.	.	.
168	missing_curb_cuts_at_crossings	B5D4	1	Yes, One side of Street	31	11.91	6.076	5.794	.	.	.	.	.	.	.	.	.	.	.	.	.	.	.	.	.	.	.	.	.
169	missing_curb_cuts_at_crossings	B5D4	2	Yes, Both sides of Street	24	7.416	7.118	4.486	.	.	.	.	.	.	.	.	.	.	.	.	.	.	.	.	.	.	.	.	.
170	traffic_light_at_crossing	B6A	.		.	.	.	.	0.91748	0.80546	1	0.9661	0.95479	0.86717	1	0.98	0.96372	0.893	1	0.99	0.91807	0.79517	1	0.95522	0.86567	1	0.96389	0.89167	1	0.92 (0.80, 1.00)	0.96 (0.87, 1.00)	0.96 (0.89, 1.00)
171	traffic_light_at_crossing	B6A	0	No	539	79.821	83.007	81.543	.	.	.	.	.	.	.	.	.	.	.	.	.	.	.	.	.	.	.	.	.
172	traffic_light_at_crossing	B6A	1	Yes	122	20.179	16.993	18.457	.	.	.	.	.	.	.	.	.	.	.	.	.	.	.	.	.	.	.	.	.
173	ped_signal_at_traffic_light	B6B	.		.	.	.	.	0.65089	0.20524	1	0.9661	0.7897	0.39087	1	0.97959	0.63977	0.34779	0.93174	0.95	0.65179	-0.04464	1	0.7914	0.37419	1	0.64144	0.35459	0.92829	0.65 (-0.04, 1.00)	0.79 (0.37, 1.00)	0.64 (0.35, 0.93)
174	ped_signal_at_traffic_light	B6B	0	No	618	94.444	93.944	93.495	.	.	.	.	.	.	.	.	.	.	.	.	.	.	.	.	.	.	.	.	.
175	ped_signal_at_traffic_light	B6B	1	Yes	43	5.556	6.056	6.505	.	.	.	.	.	.	.	.	.	.	.	.	.	.	.	.	.	.	.	.	.
176	stop_sign_at_crossing	B6C	.		.	.	.	.	0.78935	0.6302	0.94849	0.89655	0.83133	0.67354	0.98911	0.91837	0.85795	0.75701	0.9589	0.93	0.79091	0.61667	0.9303	0.83276	0.66552	0.95819	0.85831	0.73685	0.95952	0.79 (0.62, 0.93)	0.83 (0.67, 0.96)	0.86 (0.74, 0.96)
177	stop_sign_at_crossing	B6C	0	No	398	61.221	62.069	60.212	.	.	.	.	.	.	.	.	.	.	.	.	.	.	.	.	.	.	.	.	.
178	stop_sign_at_crossing	B6C	1	Yes	263	38.779	37.931	39.788	.	.	.	.	.	.	.	.	.	.	.	.	.	.	.	.	.	.	.	.	.
179	marked_crosswalk	B6D	.		.	.	.	.	0.63217	0.4278	0.83654	0.83051	0.92	0.81172	1	0.96	0.78386	0.65002	0.9177	0.91	0.63346	0.41353	0.81673	0.92067	0.80168	1	0.78471	0.64118	0.90432	0.63 (0.41, 0.82)	0.92 (0.80, 1.00)	0.78 (0.64, 0.90)
180	marked_crosswalk	B6D	0	No	459	68.996	68.75	69.44	.	.	.	.	.	.	.	.	.	.	.	.	.	.	.	.	.	.	.	.	.
181	marked_crosswalk	B6D	1	Yes	202	31.004	31.25	30.56	.	.	.	.	.	.	.	.	.	.	.	.	.	.	.	.	.	.	.	.	.
182	bike_crossing_sign	C1A	.		.	.	.	.	1	1	1	1	.	.	.	0.98	.	.	.	1	1	1	1	0	-1	1	0	1	1	1.00 (1.00, 1.00)	0.00 (-1.00, 1.00)	0.00 (1.00, 1.00)
183	bike_crossing_sign	C1A	0	No	659	98.934	99.182	99.697	.	.	.	.	.	.	.	.	.	.	.	.	.	.	.	.	.	.	.	.	.
184	bike_crossing_sign	C1A	1	Yes	2	1.066	0.818	0.303	.	.	.	.	.	.	.	.	.	.	.	.	.	.	.	.	.	.	.	.	.
185	other_bike_signage	C1B	.		.	.	.	.	1	1	1	1	.	.	.	1	1	1	1	1	1	1	1	0	1	1	1	1	1	1.00 (1.00, 1.00)	0.00 (1.00, 1.00)	1.00 (1.00, 1.00)
186	other_bike_signage	C1B	0	No	652	98.046	98.369	98.638	.	.	.	.	.	.	.	.	.	.	.	.	.	.	.	.	.	.	.	.	.
187	other_bike_signage	C1B	1	Yes	9	1.954	1.631	1.362	.	.	.	.	.	.	.	.	.	.	.	.	.	.	.	.	.	.	.	.	.
188	Ped_crossing_sign	C1C	.		.	.	.	.	0.48246	-0.13178	1	0.9661	1	1	1	1	0.65619	0.42012	0.89226	0.93	0.48684	-0.28289	1	1	1	1	0.65782	0.36453	0.85335	0.49 (-0.28, 1.00)	1.00 (1.00, 1.00)	0.66 (0.36, 0.85)
189	Ped_crossing_sign	C1C	0	No	622	93.594	95.098	94.1	.	.	.	.	.	.	.	.	.	.	.	.	.	.	.	.	.	.	.	.	.
190	Ped_crossing_sign	C1C	1	Yes	39	6.406	4.902	5.9	.	.	.	.	.	.	.	.	.	.	.	.	.	.	.	.	.	.	.	.	.
191	kids_special_population_signage	C1D	.		.	.	.	.	0.64848	0.19508	1	0.96552	0.65753	0.03324	1	0.98	0.71154	0.40145	1	0.97	0.65152	0.12879	1	0.65979	-0.02062	1	0.71284	0.32997	1	0.65 (0.13, 1.00)	0.66 (-0.02, 1.00)	0.71 (0.33, 1.00)
192	kids_special_population_signage	C1D	0	No	626	95.374	95.074	94.705	.	.	.	.	.	.	.	.	.	.	.	.	.	.	.	.	.	.	.	.	.
193	kids_special_population_signage	C1D	1	Yes	35	4.626	4.926	5.295	.	.	.	.	.	.	.	.	.	.	.	.	.	.	.	.	.	.	.	.	.
194	special_speed_limit	C2	.		.	.	.	.	.	.	.	0.98246	0.65753	0.03324	1	0.98	.	.	.	.	0	-1	1	0.65979	-0.02062	1	.	.	.	0.00 (-1.00, 1.00)	0.66 (-0.02, 1.00)
195	special_speed_limit	C2	0	No	589	97.464	97.678	0	.	.	.	.	.	.	.	.	.	.	.	.	.	.	.	.	.	.	.	.	.
196	special_speed_limit	C2	1	Yes	14	2.536	2.322	0	.	.	.	.	.	.	.	.	.	.	.	.	.	.	.	.	.	.	.	.	.
197	community_sign	D1A	.		.	.	.	.	0.4728	0.17867	0.76694	0.83929	0.65772	0.03359	1	0.98039	.	.	.	0.97	0.47724	0.12873	0.76766	0.65993	-0.0202	1	-0.01015	-1	1	0.48 (0.13, 0.77)	0.66 (-0.02, 1.00)	-0.01 (-1.00, 1.00)
198	community_sign	D1A	0	No	644	85.027	97.709	97.576	.	.	.	.	.	.	.	.	.	.	.	.	.	.	.	.	.	.	.	.	.
199	community_sign	D1A	1	Yes	16	14.973	2.291	2.424	.	.	.	.	.	.	.	.	.	.	.	.	.	.	.	.	.	.	.	.	.
200	garden_flower_bed_planter	D1B	.		.	.	.	.	0.68929	0.50272	0.87586	0.84746	0.70452	0.46953	0.93951	0.90196	0.40378	0.22863	0.57894	0.71	0.69183	0.52063	0.86304	0.70312	0.46561	0.94062	0.39628	0.18809	0.58364	0.69 (0.52, 0.86)	0.70 (0.47, 0.94)	0.40 (0.19, 0.58)
201	garden_flower_bed_planter	D1B	0	No	305	61.989	84.641	46.142	.	.	.	.	.	.	.	.	.	.	.	.	.	.	.	.	.	.	.	.	.
202	garden_flower_bed_planter	D1B	1	Yes	356	38.011	15.359	53.858	.	.	.	.	.	.	.	.	.	.	.	.	.	.	.	.	.	.	.	.	.
203	art_statue_monument	D1C	.		.	.	.	.	0.69784	0.37628	1	0.94643	0.64828	0.201	1	0.96078	0.27096	-0.02394	0.56586	0.88	0.70027	0.30063	1	0.64931	0.12326	1	0.27106	-0.09341	0.63553	0.70 (0.30, 1.00)	0.65 (0.12, 1.00)	0.27 (-0.09, 0.64)
204	art_statue_monument	D1C	0	No	611	90.569	98.046	92.576	.	.	.	.	.	.	.	.	.	.	.	.	.	.	.	.	.	.	.	.	.
205	art_statue_monument	D1C	1	Yes	49	9.431	1.954	7.424	.	.	.	.	.	.	.	.	.	.	.	.	.	.	.	.	.	.	.	.	.
206	public_trash_can	D2A	.		.	.	.	.	0.68009	0.46114	0.89905	0.88136	0.78252	0.58023	0.9848	0.92157	0.63493	0.43817	0.83169	0.88889	0.68268	0.45602	0.86401	0.78419	0.56838	0.94605	0.63623	0.40473	0.83465	0.68 (0.46, 0.86)	0.78 (0.57, 0.95)	0.64 (0.40, 0.83)
207	public_trash_can	D2A	0	No	576	83.481	86.111	87.273	.	.	.	.	.	.	.	.	.	.	.	.	.	.	.	.	.	.	.	.	.
208	public_trash_can	D2A	1	Yes	84	16.519	13.889	12.727	.	.	.	.	.	.	.	.	.	.	.	.	.	.	.	.	.	.	.	.	.
209	street_vending_machine	D2B	.		.	.	.	.	0.7949	0.5736	1	0.94915	0.38057	-0.15328	0.91441	0.94118	-0.0101	-0.0241	0.0039	0.98	0.79557	0.52301	1	0.37526	-0.24948	1	-0.00505	-1	1	0.80 (0.52, 1.00)	0.38 (-0.25, 1.00)	-0.01 (-1.00, 1.00)
210	street_vending_machine	D2B	0	No	658	93.25	95.745	99.546	.	.	.	.	.	.	.	.	.	.	.	.	.	.	.	.	.	.	.	.	.
211	street_vending_machine	D2B	1	Yes	3	6.75	4.255	0.454	.	.	.	.	.	.	.	.	.	.	.	.	.	.	.	.	.	.	.	.	.
212	benches_other_seating	D2C	.		.	.	.	.	0.73272	0.38198	1	0.96552	.	.	.	0.94	0.52107	0.15622	0.88593	0.95	0.7338	0.33449	1	-0.02062	-1	1	0.5214	0.13853	0.90428	0.73 (0.33, 1.00)	-0.02 (-1.00, 1.00)	0.52 (0.14, 0.90)
213	benches_other_seating	D2C	0	No	643	95.907	98.2	97.277	.	.	.	.	.	.	.	.	.	.	.	.	.	.	.	.	.	.	.	.	.
214	benches_other_seating	D2C	1	Yes	18	4.093	1.8	2.723	.	.	.	.	.	.	.	.	.	.	.	.	.	.	.	.	.	.	.	.	.
215	drinking_fountain	D2D	.		.	.	.	.	.	.	.	1	.	.	.	1	.	.	.	1	.	.	.	0	1	1	0	1	1		0.00 (1.00, 1.00)	0.00 (1.00, 1.00)
216	drinking_fountain	D2D	0	No	660	99.645	99.837	99.849	.	.	.	.	.	.	.	.	.	.	.	.	.	.	.	.	.	.	.	.	.
217	drinking_fountain	D2D	1	Yes	1	0.355	0.163	0.151	.	.	.	.	.	.	.	.	.	.	.	.	.	.	.	.	.	.	.	.	.
218	bike_parking	D2E	.		.	.	.	.	1	1	1	1	1	1	1	1	0.49239	-0.10765	1	0.98	1	1	1	1	1	1	0.49235	-0.26913	1	1.00 (1.00, 1.00)	1.00 (1.00, 1.00)	0.49 (-0.27, 1.00)
219	bike_parking	D2E	0	No	648	98.757	99.349	98.033	.	.	.	.	.	.	.	.	.	.	.	.	.	.	.	.	.	.	.	.	.
220	bike_parking	D2E	1	Yes	13	1.243	0.651	1.967	.	.	.	.	.	.	.	.	.	.	.	.	.	.	.	.	.	.	.	.	.
221	bus_stop	D3A	.		.	.	.	.	0.65144	0.45507	0.84782	0.82759	0.65517	0.4403	0.87004	0.84	0.81355	0.67144	0.95566	0.94	0.65445	0.44712	0.82722	0.65625	0.44141	0.82813	0.81344	0.65797	0.93781	0.65 (0.45, 0.83)	0.66 (0.44, 0.83)	0.81 (0.66, 0.94)
222	bus_stop	D3A	0	No	529	72.776	80.984	80.03	.	.	.	.	.	.	.	.	.	.	.	.	.	.	.	.	.	.	.	.	.
223	bus_stop	D3A	1	Yes	132	27.224	19.016	19.97	.	.	.	.	.	.	.	.	.	.	.	.	.	.	.	.	.	.	.	.	.
224	light_rail_trolley_stop	D3B	.		.	.	.	.	.	.	.	1	-0.02	-0.04771	0.00771	0.96078	.	.	.	.	0	1	1	-0.01	-1	1	.	.	.	0.00 (1.00, 1.00)	-0.01 (-1.00, 1.00)
225	light_rail_trolley_stop	D3B	0	No	610	99.465	99.511	0	.	.	.	.	.	.	.	.	.	.	.	.	.	.	.	.	.	.	.	.	.
226	light_rail_trolley_stop	D3B	1	Yes	3	0.535	0.489	0	.	.	.	.	.	.	.	.	.	.	.	.	.	.	.	.	.	.	.	.	.
227	bench_covered_shelter	D3C	.		.	.	.	.	0.73182	0.3768	1	0.9661	0.37037	-0.18754	0.92828	0.94118	0.74026	0.39613	1	0.98	0.73409	0.33523	1	0.37526	-0.45773	1	0.74089	0.35221	1	0.73 (0.34, 1.00)	0.38 (-0.46, 1.00)	0.74 (0.35, 1.00)
228	bench_covered_shelter	D3C	0	No	642	96.085	97.557	97.126	.	.	.	.	.	.	.	.	.	.	.	.	.	.	.	.	.	.	.	.	.
229	bench_covered_shelter	D3C	1	Yes	19	3.915	2.443	2.874	.	.	.	.	.	.	.	.	.	.	.	.	.	.	.	.	.	.	.	.	.
230	jitney_stop_stand	D3D	.		.	.	.	.	0.65882	0.03569	1	0.98276	0.65772	0.03359	1	0.98039	.	.	.	.	0.66077	-0.0177	1	0.65993	-0.0202	1	.	.	.	0.66 (-0.02, 1.00)	0.66 (-0.02, 1.00)
231	jitney_stop_stand	D3D	0	No	605	97.679	98.695	0	.	.	.	.	.	.	.	.	.	.	.	.	.	.	.	.	.	.	.	.	.
232	jitney_stop_stand	D3D	1	Yes	8	2.321	1.305	0	.	.	.	.	.	.	.	.	.	.	.	.	.	.	.	.	.	.	.	.	.
233	amt_trash_on_street	D4	.		.	.	.	.	0.27429	0.07905	0.46954	0.54237	0.28837	0.08752	0.48923	0.43137	.	.	.	.	0.31192	0.00465	0.55753	0.3814	0.12383	0.61513	.	.	.	0.31 (0.00, 0.56)	0.38 (0.12, 0.62)
234	amt_trash_on_street	D4	0	None	226	41.385	36.808	0	.	.	.	.	.	.	.	.	.	.	.	.	.	.	.	.	.	.	.	.	.
235	amt_trash_on_street	D4	1	A little	282	34.813	45.928	0	.	.	.	.	.	.	.	.	.	.	.	.	.	.	.	.	.	.	.	.	.
236	amt_trash_on_street	D4	2	Some	76	15.453	12.378	0	.	.	.	.	.	.	.	.	.	.	.	.	.	.	.	.	.	.	.	.	.
237	amt_trash_on_street	D4	3	A lot	30	8.348	4.886	0	.	.	.	.	.	.	.	.	.	.	.	.	.	.	.	.	.	.	.	.	.
238	Trash_None_vs_little_some_alot_bin	D4_NONE_VS_SOME	.		.	.	.	.	0.38613	0.15066	0.6216	0.69492	0.49596	0.24425	0.74766	0.78431	0.41563	0.18767	0.64359	0.84	0.39063	0.15365	0.59375	0.49523	0.2199	0.72467	0.40774	0.11161	0.62984	0.39 (0.15, 0.59)	0.50 (0.22, 0.72)	0.41 (0.11, 0.63)
239	Trash_None_vs_little_some_alot_bin	D4_NONE_VS_SOME	0	No	128	41.385	36.808	19.365	.	.	.	.	.	.	.	.	.	.	.	.	.	.	.	.	.	.	.	.	.
240	Trash_None_vs_little_some_alot_bin	D4_NONE_VS_SOME	1	Yes	533	58.615	63.192	80.635	.	.	.	.	.	.	.	.	.	.	.	.	.	.	.	.	.	.	.	.	.
241	sidewalk_condition_overall	D5	.		.	.	.	.	0.47025	0.29046	0.65004	0.57692	0.53701	0.3192	0.75482	0.72093	0.40161	0.23268	0.57053	0.59722	0.55285	0.35681	0.74019	0.46511	0.13124	0.76696	0.47092	0.251	0.64584	0.55 (0.36, 0.74)	0.47 (0.13, 0.77)	0.47 (0.25, 0.65)
242	sidewalk_condition_overall	D5	0	Poor (a lot of bumps, cracks, holes)	123	28.348	27.435	22.486	.	.	.	.	.	.	.	.	.	.	.	.	.	.	.	.	.	.	.	.	.
243	sidewalk_condition_overall	D5	1	Moderate (some bumps, cracks, holes)	253	35.268	46.72	46.252	.	.	.	.	.	.	.	.	.	.	.	.	.	.	.	.	.	.	.	.	.
244	sidewalk_condition_overall	D5	2	Good (very few bumps, cracks, holes)	170	35.938	25.845	31.079	.	.	.	.	.	.	.	.	.	.	.	.	.	.	.	.	.	.	.	.	.
245	sidewalk_condition_overall	D5	96	Under repair	1	0.446	0	0.183	.	.	.	.	.	.	.	.	.	.	.	.	.	.	.	.	.	.	.	.	.
246	Sidewalk_poor_vs_moderate_good_bin	D5_POOR_VS_MODERATEGOOD	.		.	.	.	.	0.52805	0.30091	0.75519	0.78846	0.66872	0.41117	0.92628	0.88372	0.34289	0.06984	0.61595	0.80556	0.51643	0.25267	0.7802	0.66614	0.33229	0.93323	0.34746	0.02119	0.62712	0.52 (0.25, 0.78)	0.67 (0.33, 0.93)	0.35 (0.02, 0.63)
247	perceived_safety_on_segment	D6	.		.	.	.	.	0.46379	0.20826	0.71932	0.7931	0.17062	-0.185	0.52623	0.86	0.47896	0.2381	0.71982	0.87629	0.46512	0.19767	0.73256	0.15385	-0.45055	0.75824	0.46978	0.16049	0.73489	0.47 (0.20, 0.73)	0.15 (-0.45, 0.76)	0.47 (0.16, 0.73)
248	perceived_safety_on_segment	D6	0	Not very safe or unsafe	112	23.173	11.678	17.152	.	.	.	.	.	.	.	.	.	.	.	.	.	.	.	.	.	.	.	.	.
249	perceived_safety_on_segment	D6	1	Pretty or very safe	541	76.827	88.322	82.848	.	.	.	.	.	.	.	.	.	.	.	.	.	.	.	.	.	.	.	.	.
250	restaurants_total	D7A1	.		.	.	.	.	1	1	1	1	0.77826	0.48206	1	0.96078	.	.	.	0.99	1	1	1	0.78043	0.45109	1	0.98563	0.9569	1	1.00 (1.00, 1.00)	0.78 (0.45, 1.00)	0.99 (0.96, 1.00)
251	restaurants_total	D7A1	0	0	647	96.613	96.906	97.882	.	.	.	.	.	.	.	.	.	.	.	.	.	.	.	.	.	.	.	.	.
252	restaurants_total	D7A1	1	1	12	2.852	2.769	1.815	.	.	.	.	.	.	.	.	.	.	.	.	.	.	.	.	.	.	.	.	.
253	restaurants_total	D7A1	2	2	2	0.357	0	0	.	.	.	.	.	.	.	.	.	.	.	.	.	.	.	.	.	.	.	.	.
254	restaurants_total	D7A1	3	3	2	0	0.326	0.303	.	.	.	.	.	.	.	.	.	.	.	.	.	.	.	.	.	.	.	.	.
255	restaurants_total	D7A1	4	4	1	0.178	0	0	.	.	.	.	.	.	.	.	.	.	.	.	.	.	.	.	.	.	.	.	.
256	coffee_shops_total	D7B1	.		.	.	.	.	.	.	.	1	.	.	.	1	.	.	.	0.98	0	1	1	0	1	1	-0.00505	-1	1	0.00 (1.00, 1.00)	0.00 (1.00, 1.00)	-0.01 (-1.00, 1.00)
257	coffee_shops_total	D7B1	0	0	660	100	99.349	99.849	.	.	.	.	.	.	.	.	.	.	.	.	.	.	.	.	.	.	.	.	.
258	coffee_shops_total	D7B1	1	1	1	0	0.651	0.151	.	.	.	.	.	.	.	.	.	.	.	.	.	.	.	.	.	.	.	.	.
259	library_total	D7C1	.		.	.	.	.	0.65896	0.03595	1	0.98305	.	.	.	1	1	1	1	1	0.66087	-0.01739	1	0	1	1	1	1	1	0.66 (-0.02, 1.00)	0.00 (1.00, 1.00)	1.00 (1.00, 1.00)
260	library_total	D7C1	0	0	657	98.93	99.35	99.395	.	.	.	.	.	.	.	.	.	.	.	.	.	.	.	.	.	.	.	.	.
261	library_total	D7C1	1	1	4	1.07	0.65	0.605	.	.	.	.	.	.	.	.	.	.	.	.	.	.	.	.	.	.	.	.	.
262	corner_store_total	D7D1	.		.	.	.	.	.	.	.	0.9322	0.64828	0.201	1	0.96078	.	.	.	0.98	.	.	.	0.64931	0.12326	1	0.77332	0.31997	1		0.65 (0.12, 1.00)	0.77 (0.32, 1.00)
263	corner_store_total	D7D1	0	0	650	95.9	97.724	98.336	.	.	.	.	.	.	.	.	.	.	.	.	.	.	.	.	.	.	.	.	.
264	corner_store_total	D7D1	1	1	10	4.1	2.114	1.513	.	.	.	.	.	.	.	.	.	.	.	.	.	.	.	.	.	.	.	.	.
265	corner_store_total	D7D1	2	2	1	0	0.163	0.151	.	.	.	.	.	.	.	.	.	.	.	.	.	.	.	.	.	.	.	.	.
266	farmers_mkt_total	D7E1	.		.	.	.	.	.	.	.	1	.	.	.	1	.	.	.	1	0	1	1	0	1	1	0	1	1	0.00 (1.00, 1.00)	0.00 (1.00, 1.00)	0.00 (1.00, 1.00)
267	farmers_mkt_total	D7E1	0	0	660	100	99.675	99.849	.	.	.	.	.	.	.	.	.	.	.	.	.	.	.	.	.	.	.	.	.
268	farmers_mkt_total	D7E1	1	1	1	0	0.325	0.151	.	.	.	.	.	.	.	.	.	.	.	.	.	.	.	.	.	.	.	.	.
269	barber_salon_total	D7F1	.		.	.	.	.	1	1	1	1	.	.	.	0.96	0.79508	0.40394	1	0.99	1	1	1	-0.0102	-1	1	0.7959	0.38769	1	1.00 (1.00, 1.00)	-0.01 (-1.00, 1.00)	0.80 (0.39, 1.00)
270	barber_salon_total	D7F1	0	0	651	96.97	98.86	98.487	.	.	.	.	.	.	.	.	.	.	.	.	.	.	.	.	.	.	.	.	.
271	barber_salon_total	D7F1	1	1	10	2.852	1.14	1.513	.	.	.	.	.	.	.	.	.	.	.	.	.	.	.	.	.	.	.	.	.
272	barber_salon_total	D7F1	2	2	1	0.178	0	0	.	.	.	.	.	.	.	.	.	.	.	.	.	.	.	.	.	.	.	.	.
273	car_repair_shop_total	D7G1	.		.	.	.	.	0.79152	0.39528	1	0.98305	1	1	1	1	-0.0101	-0.0241	0.0039	0.98	0.79292	0.37876	1	1	1	1	-0.00505	-1	1	0.79 (0.38, 1.00)	1.00 (1.00, 1.00)	-0.01 (-1.00, 1.00)
274	car_repair_shop_total	D7G1	0	0	652	96.257	98.374	98.638	.	.	.	.	.	.	.	.	.	.	.	.	.	.	.	.	.	.	.	.	.
275	car_repair_shop_total	D7G1	1	1	8	3.743	1.463	1.21	.	.	.	.	.	.	.	.	.	.	.	.	.	.	.	.	.	.	.	.	.
276	car_repair_shop_total	D7G1	2	2	1	0	0.163	0.151	.	.	.	.	.	.	.	.	.	.	.	.	.	.	.	.	.	.	.	.	.
277	church_total	D7H1	.		.	.	.	.	.	.	.	0.94915	0.84896	0.6804	1	0.94118	0.55882	0.11758	1	0.97	0.86292	0.66091	1	0.83367	0.61189	1	0.55811	-0.03109	1	0.86 (0.66, 1.00)	0.83 (0.61, 1.00)	0.56 (-0.03, 1.00)
278	church_total	D7H1	0	0	625	89.483	91.87	94.554	.	.	.	.	.	.	.	.	.	.	.	.	.	.	.	.	.	.	.	.	.
279	church_total	D7H1	1	1	33	9.447	7.48	4.992	.	.	.	.	.	.	.	.	.	.	.	.	.	.	.	.	.	.	.	.	.
280	church_total	D7H1	2	2	3	1.07	0.65	0.454	.	.	.	.	.	.	.	.	.	.	.	.	.	.	.	.	.	.	.	.	.
281	bar_total	D7I1	.		.	.	.	.	0.37456	-0.18124	0.93036	0.94915	1	1	1	1	.	.	.	0.96	0.37876	-0.44956	1	1	1	1	0.64003	0.19006	0.98714	0.38 (-0.45, 1.00)	1.00 (1.00, 1.00)	0.64 (0.19, 0.99)
282	bar_total	D7I1	0	0	647	96.257	98.208	97.882	.	.	.	.	.	.	.	.	.	.	.	.	.	.	.	.	.	.	.	.	.
283	bar_total	D7I1	1	1	14	3.565	1.629	2.118	.	.	.	.	.	.	.	.	.	.	.	.	.	.	.	.	.	.	.	.	.
284	bar_total	D7I1	2	2	1	0	0.163	0	.	.	.	.	.	.	.	.	.	.	.	.	.	.	.	.	.	.	.	.	.
285	bar_total	D7I1	4	4	1	0.178	0	0	.	.	.	.	.	.	.	.	.	.	.	.	.	.	.	.	.	.	.	.	.
286	check_cashing_store_total	D7J1	.		.	.	.	.	.	.	.	1	.	.	.	1	.	.	.	1	0	1	1	0	1	1	0	1	1	0.00 (1.00, 1.00)	0.00 (1.00, 1.00)	0.00 (1.00, 1.00)
287	check_cashing_store_total	D7J1	0	0	660	99.822	99.837	99.849	.	.	.	.	.	.	.	.	.	.	.	.	.	.	.	.	.	.	.	.	.
288	check_cashing_store_total	D7J1	1	1	1	0.178	0.163	0.151	.	.	.	.	.	.	.	.	.	.	.	.	.	.	.	.	.	.	.	.	.
289	other_gathering_place_total	D7K1	.		.	.	.	.	.	.	.	0.79661	0.54054	0.08151	0.99957	0.94118	.	.	.	0.86	0.34663	0.00408	0.65746	0.54436	-0.06316	1	-0.06856	-0.60284	0.46572	0.35 (0.00, 0.66)	0.54 (-0.06, 1.00)	-0.07 (-0.60, 0.47)
290	other_gathering_place_total	D7K1	0	0	622	88.078	96.585	94.1	.	.	.	.	.	.	.	.	.	.	.	.	.	.	.	.	.	.	.	.	.
291	other_gathering_place_total	D7K1	1	1	38	10.498	3.252	5.749	.	.	.	.	.	.	.	.	.	.	.	.	.	.	.	.	.	.	.	.	.
292	other_gathering_place_total	D7K1	2	2	1	1.423	0.163	0.151	.	.	.	.	.	.	.	.	.	.	.	.	.	.	.	.	.	.	.	.	.
293	attractiveness_for_walking	D8A	.		.	.	.	.	0.35069	0.15397	0.54742	0.54386	0.48346	0.24421	0.72271	0.7451	0.42337	0.27379	0.57295	0.59184	0.45675	0.23791	0.65501	0.45334	0.10675	0.74326	0.51732	0.37163	0.65123	0.46 (0.24, 0.66)	0.45 (0.11, 0.74)	0.52 (0.37, 0.65)
294	attractiveness_for_walking	D8A	0	Unattractive	186	26.964	26.151	28.182	.	.	.	.	.	.	.	.	.	.	.	.	.	.	.	.	.	.	.	.	.
295	attractiveness_for_walking	D8A	1	Neutral	341	44.107	54.605	51.667	.	.	.	.	.	.	.	.	.	.	.	.	.	.	.	.	.	.	.	.	.
296	attractiveness_for_walking	D8A	2	Attractive	133	28.929	19.243	20.152	.	.	.	.	.	.	.	.	.	.	.	.	.	.	.	.	.	.	.	.	.
297	unattractive_vs_neutral_attractive_bin	D8UNATTRCT_VS_NEUTATRRCT	.		.	.	.	.	0.47866	0.2254	0.73192	0.78947	0.38406	0.07881	0.68931	0.80392	0.36459	0.16577	0.56341	0.73469	.	.	.	0.38415	0.01463	0.69207	0.36657	0.1473	0.58583		0.38 (0.01, 0.69)	0.37 (0.15, 0.59)
298	soda_energy_drink_ad_total	E1A	.		.	.	.	.	.	.	.	.	.	.	.	1	.	.	.	.	.	.	.	0	1	1	.	.	.		0.00 (1.00, 1.00)
299	soda_energy_drink_ad_total	E1A	0	0	614	0	100	0	.	.	.	.	.	.	.	.	.	.	.	.	.	.	.	.	.	.	.	.	.
300	soda_energy_drink_ad_total	E1A	1	1	17	100	0	0	.	.	.	.	.	.	.	.	.	.	.	.	.	.	.	.	.	.	.	.	.
301	diet_soda_water_ad_total	E1B	.		.	.	.	.	.	.	.	.	.	.	.	1	.	.	.	.	.	.	.	0	1	1	.	.	.		0.00 (1.00, 1.00)
302	diet_soda_water_ad_total	E1B	0	0	614	0	100	0	.	.	.	.	.	.	.	.	.	.	.	.	.	.	.	.	.	.	.	.	.
303	beer_wine_alcohol_ad_total	E1C	.		.	.	.	.	.	.	.	.	.	.	.	1	.	.	.	.	.	.	.	0	1	1	.	.	.		0.00 (1.00, 1.00)
304	beer_wine_alcohol_ad_total	E1C	0	0	610	0	99.349	0	.	.	.	.	.	.	.	.	.	.	.	.	.	.	.	.	.	.	.	.	.
305	beer_wine_alcohol_ad_total	E1C	1	1	4	0	0.651	0	.	.	.	.	.	.	.	.	.	.	.	.	.	.	.	.	.	.	.	.	.
306	other_nonalcohol_drink_ad_total	E1D	.		.	.	.	.	.	.	.	.	.	.	.	1	.	.	.	.	.	.	.	0	1	1	.	.	.		0.00 (1.00, 1.00)
307	other_nonalcohol_drink_ad_total	E1D	0	0	613	0	99.837	0	.	.	.	.	.	.	.	.	.	.	.	.	.	.	.	.	.	.	.	.	.
308	other_nonalcohol_drink_ad_total	E1D	5	5	1	0	0.163	0	.	.	.	.	.	.	.	.	.	.	.	.	.	.	.	.	.	.	.	.	.
309	store_rest_with_food_ad_total	E1E	.		.	.	.	.	.	.	.	.	.	.	.	1	.	.	.	.	.	.	.	0	1	1	.	.	.		0.00 (1.00, 1.00)
310	store_rest_with_food_ad_total	E1E	0	0	610	0	99.349	0	.	.	.	.	.	.	.	.	.	.	.	.	.	.	.	.	.	.	.	.	.
311	store_rest_with_food_ad_total	E1E	1	1	4	0	0.651	0	.	.	.	.	.	.	.	.	.	.	.	.	.	.	.	.	.	.	.	.	.
312	nutrition_health_ad_total	E1F	.		.	.	.	.	.	.	.	.	.	.	.	1	.	.	.	.	.	.	.	0	1	1	.	.	.		0.00 (1.00, 1.00)
313	nutrition_health_ad_total	E1F	0	0	614	0	100	0	.	.	.	.	.	.	.	.	.	.	.	.	.	.	.	.	.	.	.	.	.
314	xrcise_PA_srvcs_ad_total	E1G	.		.	.	.	.	.	.	.	.	.	.	.	1	.	.	.	.	.	.	.	0	1	1	.	.	.		0.00 (1.00, 1.00)
315	xrcise_PA_srvcs_ad_total	E1G	0	0	614	0	100	0	.	.	.	.	.	.	.	.	.	.	.	.	.	.	.	.	.	.	.	.	.
316	visible_beer_liquor_bottles	F1A	.		.	.	.	.	.	.	.	.	.	.	.	.	0.32763	0.19005	0.4652	0.57	.	.	.	.	.	.	0.45831	0.29918	0.61006			0.46 (0.30, 0.61)
317	visible_beer_liquor_bottles	F1A	0	0. 0 - None	413	0	0	62.481	.	.	.	.	.	.	.	.	.	.	.	.	.	.	.	.	.	.	.	.	.
318	visible_beer_liquor_bottles	F1A	1	1. 1-3 A Few	166	0	0	25.113	.	.	.	.	.	.	.	.	.	.	.	.	.	.	.	.	.	.	.	.	.
319	visible_beer_liquor_bottles	F1A	2	2. 4-6 Some	55	0	0	8.321	.	.	.	.	.	.	.	.	.	.	.	.	.	.	.	.	.	.	.	.	.
320	visible_beer_liquor_bottles	F1A	3	3. 7+ Many	27	0	0	4.085	.	.	.	.	.	.	.	.	.	.	.	.	.	.	.	.	.	.	.	.	.
321	discarded_butts_or_pkgs	F1B	.		.	.	.	.	.	.	.	.	.	.	.	.	0.23581	0.1169	0.35471	0.39	.	.	.	.	.	.	0.33222	0.15079	0.48594			0.33 (0.15, 0.49)
322	discarded_butts_or_pkgs	F1B	0	0. 0 - None	177	0	0	26.778	.	.	.	.	.	.	.	.	.	.	.	.	.	.	.	.	.	.	.	.	.
323	discarded_butts_or_pkgs	F1B	1	1. 1-3 A Few	267	0	0	40.393	.	.	.	.	.	.	.	.	.	.	.	.	.	.	.	.	.	.	.	.	.
324	discarded_butts_or_pkgs	F1B	2	2. 4-6 Some	157	0	0	23.752	.	.	.	.	.	.	.	.	.	.	.	.	.	.	.	.	.	.	.	.	.
325	discarded_butts_or_pkgs	F1B	3	3. 7+ Many	60	0	0	9.077	.	.	.	.	.	.	.	.	.	.	.	.	.	.	.	.	.	.	.	.	.
326	condoms	F1C	.		.	.	.	.	.	.	.	.	.	.	.	.	.	.	.	1	.	.	.	.	.	.	0	1	1			0.00 (1.00, 1.00)
327	condoms	F1C	0	0. 0 - None	658	0	0	99.546	.	.	.	.	.	.	.	.	.	.	.	.	.	.	.	.	.	.	.	.	.
328	condoms	F1C	1	1. 1-3 A Few	3	0	0	0.454	.	.	.	.	.	.	.	.	.	.	.	.	.	.	.	.	.	.	.	.	.
329	needles_drug_paraphernalia	F1D	.		.	.	.	.	.	.	.	.	.	.	.	.	.	.	.	1	.	.	.	.	.	.	0	1	1			0.00 (1.00, 1.00)
330	needles_drug_paraphernalia	F1D	0	0. 0 - None	657	0	0	99.395	.	.	.	.	.	.	.	.	.	.	.	.	.	.	.	.	.	.	.	.	.
331	needles_drug_paraphernalia	F1D	1	1. 1-3 A Few	4	0	0	0.605	.	.	.	.	.	.	.	.	.	.	.	.	.	.	.	.	.	.	.	.	.
332	garbage_litter_broken_glass	F1E	.		.	.	.	.	.	.	.	.	.	.	.	.	0.30316	0.18446	0.42187	0.35	.	.	.	.	.	.	0.36248	0.18672	0.53453			0.36 (0.19, 0.53)
333	garbage_litter_broken_glass	F1E	0	0. 0 - None	128	0	0	19.365	.	.	.	.	.	.	.	.	.	.	.	.	.	.	.	.	.	.	.	.	.
334	garbage_litter_broken_glass	F1E	1	1. 1-3 A Few	173	0	0	26.172	.	.	.	.	.	.	.	.	.	.	.	.	.	.	.	.	.	.	.	.	.
335	garbage_litter_broken_glass	F1E	2	2. 4-6 Some	188	0	0	28.442	.	.	.	.	.	.	.	.	.	.	.	.	.	.	.	.	.	.	.	.	.
336	garbage_litter_broken_glass	F1E	3	3. 7+ Many	172	0	0	26.021	.	.	.	.	.	.	.	.	.	.	.	.	.	.	.	.	.	.	.	.	.
337	abandoned_cars	F1F	.		.	.	.	.	.	.	.	.	.	.	.	.	.	.	.	0.85	.	.	.	.	.	.	0.60955	0.38366	0.81158			0.61 (0.38, 0.81)
338	abandoned_cars	F1F	0	0. 0 - None	539	0	0	81.543	.	.	.	.	.	.	.	.	.	.	.	.	.	.	.	.	.	.	.	.	.
339	abandoned_cars	F1F	1	1. 1-3 A Few	101	0	0	15.28	.	.	.	.	.	.	.	.	.	.	.	.	.	.	.	.	.	.	.	.	.
340	abandoned_cars	F1F	2	2. 4-6 Some	18	0	0	2.723	.	.	.	.	.	.	.	.	.	.	.	.	.	.	.	.	.	.	.	.	.
341	abandoned_cars	F1F	3	3. 7+ Many	3	0	0	0.454	.	.	.	.	.	.	.	.	.	.	.	.	.	.	.	.	.	.	.	.	.
342	graffiti	F1G	.		.	.	.	.	.	.	.	.	.	.	.	.	0.48726	0.33263	0.64189	0.71	.	.	.	.	.	.	0.58705	0.41415	0.75196			0.59 (0.41, 0.75)
343	graffiti	F1G	0	0. 0 - None	489	0	0	73.979	.	.	.	.	.	.	.	.	.	.	.	.	.	.	.	.	.	.	.	.	.
344	graffiti	F1G	1	1. 1-3 A Few	109	0	0	16.49	.	.	.	.	.	.	.	.	.	.	.	.	.	.	.	.	.	.	.	.	.
345	graffiti	F1G	2	2. 4-6 Some	40	0	0	6.051	.	.	.	.	.	.	.	.	.	.	.	.	.	.	.	.	.	.	.	.	.
346	graffiti	F1G	3	3. 7+ Many	23	0	0	3.48	.	.	.	.	.	.	.	.	.	.	.	.	.	.	.	.	.	.	.	.	.
347	bldgs_w_broken_windows	F1H	.		.	.	.	.	.	.	.	.	.	.	.	.	0.3428	0.14816	0.53743	0.79	.	.	.	.	.	.	0.3725	0.08504	0.64764			0.37 (0.09, 0.65)
348	bldgs_w_broken_windows	F1H	0	0. 0 - None	541	0	0	81.846	.	.	.	.	.	.	.	.	.	.	.	.	.	.	.	.	.	.	.	.	.
349	bldgs_w_broken_windows	F1H	1	1. 1-3 A Few	101	0	0	15.28	.	.	.	.	.	.	.	.	.	.	.	.	.	.	.	.	.	.	.	.	.
350	bldgs_w_broken_windows	F1H	2	2. 4-6 Some	16	0	0	2.421	.	.	.	.	.	.	.	.	.	.	.	.	.	.	.	.	.	.	.	.	.
351	bldgs_w_broken_windows	F1H	3	3. 7+ Many	3	0	0	0.454	.	.	.	.	.	.	.	.	.	.	.	.	.	.	.	.	.	.	.	.	.
352	police_security_guards	H1A	.		.	.	.	.	.	.	.	.	.	.	.	.	-0.0355	-0.06292	-0.00809	0.93	.	.	.	.	.	.	-0.03109	-0.76758	0.7054			-0.03 (-0.77, 0.71)
353	police_security_guards	H1A	0	No	643	0	0	97.277	.	.	.	.	.	.	.	.	.	.	.	.	.	.	.	.	.	.	.	.	.
354	police_security_guards	H1A	1	Yes	18	0	0	2.723	.	.	.	.	.	.	.	.	.	.	.	.	.	.	.	.	.	.	.	.	.
355	3_or_more_teens	H1B	.		.	.	.	.	.	.	.	.	.	.	.	.	-0.01351	-0.0323	0.00528	0.97	.	.	.	.	.	.	-0.01015	-1	1			-0.01 (-1.00, 1.00)
356	3_or_more_teens	H1B	0	No	656	0	0	99.244	.	.	.	.	.	.	.	.	.	.	.	.	.	.	.	.	.	.	.	.	.
357	3_or_more_teens	H1B	1	Yes	5	0	0	0.756	.	.	.	.	.	.	.	.	.	.	.	.	.	.	.	.	.	.	.	.	.
358	loitering_adults	H1C	.		.	.	.	.	.	.	.	.	.	.	.	.	0.35345	0.02636	0.68053	0.91	.	.	.	.	.	.	0.35459	-0.07568	0.71315			0.35 (-0.08, 0.71)
359	loitering_adults	H1C	0	No	623	0	0	94.251	.	.	.	.	.	.	.	.	.	.	.	.	.	.	.	.	.	.	.	.	.
360	loitering_adults	H1C	1	Yes	38	0	0	5.749	.	.	.	.	.	.	.	.	.	.	.	.	.	.	.	.	.	.	.	.	.
361	ppl_selling_drugs	H1D	.		.	.	.	.	.	.	.	.	.	.	.	.	.	.	.	0.99	.	.	.	.	.	.	0	-1	1			0.00 (-1.00, 1.00)
362	ppl_selling_drugs	H1D	0	No	659	0	0	99.697	.	.	.	.	.	.	.	.	.	.	.	.	.	.	.	.	.	.	.	.	.
363	ppl_selling_drugs	H1D	1	Yes	2	0	0	0.303	.	.	.	.	.	.	.	.	.	.	.	.	.	.	.	.	.	.	.	.	.
364	ppl_openly_drinking_alcohol	H1E	.		.	.	.	.	.	.	.	.	.	.	.	.	-0.0101	-0.0241	0.0039	0.98	.	.	.	.	.	.	-0.00505	-1	1			-0.01 (-1.00, 1.00)
365	ppl_openly_drinking_alcohol	H1E	0	No	659	0	0	99.697	.	.	.	.	.	.	.	.	.	.	.	.	.	.	.	.	.	.	.	.	.
366	ppl_openly_drinking_alcohol	H1E	1	Yes	2	0	0	0.303	.	.	.	.	.	.	.	.	.	.	.	.	.	.	.	.	.	.	.	.	.
367	drunken_high_ppl	H1F	.		.	.	.	.	.	.	.	.	.	.	.	.	.	.	.	0.98	.	.	.	.	.	.	-0.00505	-1	1			-0.01 (-1.00, 1.00)
368	drunken_high_ppl	H1F	0	No	661	0	0	100	.	.	.	.	.	.	.	.	.	.	.	.	.	.	.	.	.	.	.	.	.
369	loud_music	H1G	.		.	.	.	.	.	.	.	.	.	.	.	.	0.16493	-0.1709	0.50076	0.92	.	.	.	.	.	.	0.16211	-0.46632	0.68579			0.16 (-0.47, 0.69)
370	loud_music	H1G	0	No	636	0	0	96.218	.	.	.	.	.	.	.	.	.	.	.	.	.	.	.	.	.	.	.	.	.
371	loud_music	H1G	1	Yes	25	0	0	3.782	.	.	.	.	.	.	.	.	.	.	.	.	.	.	.	.	.	.	.	.	.
372	ppl_smoking	H1H	.		.	.	.	.	.	.	.	.	.	.	.	.	0.38525	-0.16521	0.9357	0.97	.	.	.	.	.	.	0.38769	-0.42872	1			0.39 (-0.43, 1.00)
373	ppl_smoking	H1H	0	No	649	0	0	98.185	.	.	.	.	.	.	.	.	.	.	.	.	.	.	.	.	.	.	.	.	.
374	ppl_smoking	H1H	1	Yes	12	0	0	1.815	.	.	.	.	.	.	.	.	.	.	.	.	.	.	.	.	.	.	.	.	.
375	noise_pollution	H2	.		.	.	.	.	.	.	.	.	.	.	.	.	0.33818	0.20859	0.46778	0.41	.	.	.	.	.	.	0.46678	0.30745	0.61176			0.47 (0.31, 0.61)
376	noise_pollution	H2	0	0 - No noise pollution	248	0	0	37.519	.	.	.	.	.	.	.	.	.	.	.	.	.	.	.	.	.	.	.	.	.
377	noise_pollution	H2	1	1 - A little noise pollution	197	0	0	29.803	.	.	.	.	.	.	.	.	.	.	.	.	.	.	.	.	.	.	.	.	.
378	noise_pollution	H2	2	2 - Some noise pollution	147	0	0	22.239	.	.	.	.	.	.	.	.	.	.	.	.	.	.	.	.	.	.	.	.	.
379	noise_pollution	H2	3	3 - A lot of noise pollution	69	0	0	10.439	.	.	.	.	.	.	.	.	.	.	.	.	.	.	.	.	.	.	.	.	.

## Sheet: SummaryTable
Segments validity sample 2012
Krippendorff's Alpha and Confidence Interval for all years
Obs	var	k_alpha_2012	k_alpha_2015	k_alpha_2017	agree_pct_2012	agree_pct_2015	agree_pct_2017	_kappa_2012	_kappa_2015	_kappa_2017	maxpercent_2012	maxpercent_2015	maxpercent_2017
1	A1A	0.87253	0.95086	0.74021	0.86441	0.94	0.81	0.84422	0.93094	0.72409	49.466	47.619	57.791
2	A1ABC	0.8048	0.79031	0.74389	0.91525	0.94118	0.88	0.8032	0.78838	0.74435	74.555	75.896	59.758
3	A1B	0.57032	0.82956	0.68626	0.70175	0.92	0.82	0.5413	0.84592	0.70375	64.057	67.267	69.592
4	A1C	0.66726	0.78558	0.82477	0.80702	0.88235	0.92	0.65416	0.79681	0.81768	67.26	71.452	82.753
5	A1D	0.51786	0.88387	0.55811	0.89831	0.97917	0.97	0.51507	0.90123	0.55621	92.362	94.059	96.067
6	A1E	0.37411	-0.01064	0	0.81356	0.95833	0.99	0.38328	-0.02128	.	95.204	96.552	99.092
7	A1F	0.7536	0.77143	0.72687	0.89655	0.9	0.96	0.76164	0.78849	0.71847	80.214	82.68	89.259
8	A1G	0.43588	0.78167	0.61969	0.82759	0.9	0.87	.	0.75149	0.54609	85.943	83.633	90.318
9	A1H	0.7044	0.63736	0.62714	0.84483	0.94	0.92	0.66456	0.63768	0.50836	85.765	91.817	93.646
10	A1I	0.66249	0.65979	0.66328	0.91379	0.98	0.99	0.67849	0.65753	0.66216	96.263	95.246	96.672
11	A1J	0.48684	1	0.66328	0.9661	1	0.99	0.48696	1	0.66216	96.448	96.727	98.638
12	A1K	0.16407	-0.01042	0.35017	0.87931	0.95918	0.91	0.16461	.	.	91.459	93.268	93.041
13	A1L	0.45291	0.77361	0.41516	0.58621	0.82	0.56	0.34936	0.73785	0.39092	36.625	39.542	42.511
14	A1M	-0.0404	0.29795	0.25758	0.90385	0.87234	0.95	-0.03175	0.21927	.	95.153	92.074	98.033
15	A2A	0.79252	0	0.55778	0.98214	1	0.92	0.79104	.	0.55605	85.305	96.399	90.923
16	A3A	0.66141	0.94283	0.42654	0.86441	0.96078	0.76	0.64671	.	0.44656	74.067	68.73	77.307
17	A3B	0.60035	0.89227	0.30049	0.89831	0.94118	0.79	0.50106	0.71978	0.30734	80.179	74.715	81.997
18	A4	0.76066	0.90548	0.72296	0.84746	0.88235	0.8	0.72615	0.78838	0.69714	62.633	63.339	65.507
19	A4_12_VS_3	0.73409	0.29861	0.79935	0.9661	0.92157	0.95	0.73182	0.29655	0.79839	88.612	90.18	87.595
20	A4_1_VS_23	0.72673	0.91263	0.63998	0.88136	0.96078	0.84	0.72448	0.91176	0.64077	62.633	63.339	65.507
21	A5A	0.53971	0.67419	0.61133	0.76786	0.84314	0.82	0.53571	0.67308	0.60954	53.488	69.901	68.939
22	A5B	0.60993	0.82526	.	0.81034	0.92157	.	0.60666	0.82474	.	61.261	69.294	.
23	A6A	.	1	.	1	1	.	1	1	.	97.691	98.525	.
24	A6B	0	0	.	1	1	.	.	.	.	99.112	99.509	.
25	A6C	0.66087	1	.	0.98305	1	.	0.65896	1	.	97.691	98.358	.
26	A6D	1	1	.	1	1	.	1	1	.	98.399	98.2	.
27	A6E	0	0	.	1	1	.	.	.	.	98.401	98.854	.
28	A6F	0.48684	0.65979	.	0.9661	0.98	.	0.48246	0.65753	.	96.27	97.381	.
29	A6G	0	0	.	1	1	.	.	.	.	98.934	99.345	.
30	A6H	0	0	.	1	1	.	.	.	.	98.579	99.509	.
31	B1	0.58875	-0.00498	0.59973	0.9661	0.96078	0.94	.	-0.02	0.59947	90.409	91.191	92.436
32	B2	0.69873	0.07371	0.29626	0.94915	0.88235	0.62626	.	0.44201	.	77.857	77.049	51.286
33	B3A	0	0	.	0.98305	1	.	.	.	.	99.467	99.018	.
34	B3B	0	0	.	1	1	.	.	.	.	99.645	99.511	.
35	B3C	0.48684	0	.	0.9661	1	.	0.48246	.	.	97.158	97.879	.
36	B3D	0	0	.	1	1	.	.	.	.	99.645	99.674	.
37	B4A	0.57876	1	0.67168	0.94915	1	0.98	0.71313	1	0.79466	98.214	96.732	96.369
38	B4B	0.50424	0	0	0.9661	1	1	0.65698	.	.	99.284	99.673	99.697
39	B5A	0.48655	0	.	0.94915	1	.	.	.	.	97.869	99.331	.
40	B5B	0.45369	0.72953	0.58496	0.82759	0.92	0.79	0.44395	0.73201	0.59645	69.107	70.704	71.624
41	B5C	0.47726	0.75895	0.62638	0.81356	0.89796	0.84	0.49501	0.75719	0.62222	79.286	79.305	75.303
42	B5D	0.75696	0.78133	0.72041	0.89831	0.91667	0.84848	.	0.79399	0.7142	67.26	68.159	69.545
43	B5D1	0.32235	0.74156	0.60102	0.64151	0.85106	0.76389	0.32777	0.74013	0.59829	68.456	68.99	67.283
44	B5D2	0.65078	0.55153	0.09742	0.88679	0.875	0.68056	0.65055	0.5493	.	76.339	70.261	76.119
45	B5D3	0.52978	0.74531	0.22506	0.81132	0.9375	0.76389	0.53097	0.74286	0.22727	72.707	70.732	74.393
46	B5D4	0.27723	0.25434	-0.08321	0.76923	0.83333	0.83333	0.19469	0.28065	.	80.674	86.806	89.72
47	B6A	0.91807	0.95522	0.96389	0.9661	0.98	0.99	0.91748	0.95479	0.96372	79.821	83.007	81.543
48	B6B	0.65179	0.7914	0.64144	0.9661	0.97959	0.95	0.65089	0.7897	0.63977	94.444	93.944	93.495
49	B6C	0.79091	0.83276	0.85831	0.89655	0.91837	0.93	0.78935	0.83133	0.85795	61.221	62.069	60.212
50	B6D	0.63346	0.92067	0.78471	0.83051	0.96	0.91	0.63217	0.92	0.78386	68.996	68.75	69.44
51	C1A	1	0	0	1	0.98	1	1	.	.	98.934	99.182	99.697
52	C1B	1	0	1	1	1	1	1	.	1	98.046	98.369	98.638
53	C1C	0.48684	1	0.65782	0.9661	1	0.93	0.48246	1	0.65619	93.594	95.098	94.1
54	C1D	0.65152	0.65979	0.71284	0.96552	0.98	0.97	0.64848	0.65753	0.71154	95.374	95.074	94.705
55	C2	0	0.65979	.	0.98246	0.98	.	.	0.65753	.	97.464	97.678	.
56	D1A	0.47724	0.65993	-0.01015	0.83929	0.98039	0.97	0.4728	0.65772	.	85.027	97.709	97.576
57	D1B	0.69183	0.70312	0.39628	0.84746	0.90196	0.71	0.68929	0.70452	0.40378	61.989	84.641	53.858
58	D1C	0.70027	0.64931	0.27106	0.94643	0.96078	0.88	0.69784	0.64828	0.27096	90.569	98.046	92.576
59	D2A	0.68268	0.78419	0.63623	0.88136	0.92157	0.88889	0.68009	0.78252	0.63493	83.481	86.111	87.273
60	D2B	0.79557	0.37526	-0.00505	0.94915	0.94118	0.98	0.7949	0.38057	-0.0101	93.25	95.745	99.546
61	D2C	0.7338	-0.02062	0.5214	0.96552	0.94	0.95	0.73272	.	0.52107	95.907	98.2	97.277
62	D2D	.	0	0	1	1	1	.	.	.	99.645	99.837	99.849
63	D2E	1	1	0.49235	1	1	0.98	1	1	0.49239	98.757	99.349	98.033
64	D3A	0.65445	0.65625	0.81344	0.82759	0.84	0.94	0.65144	0.65517	0.81355	72.776	80.984	80.03
65	D3B	0	-0.01	.	1	0.96078	.	.	-0.02	.	99.465	99.511	.
66	D3C	0.73409	0.37526	0.74089	0.9661	0.94118	0.98	0.73182	0.37037	0.74026	96.085	97.557	97.126
67	D3D	0.66077	0.65993	.	0.98276	0.98039	.	0.65882	0.65772	.	97.679	98.695	.
68	D4	0.31192	0.3814	.	0.54237	0.43137	.	0.27429	0.28837	.	41.385	45.928	.
69	D4_NONE_VS_SOME	0.39063	0.49523	0.40774	0.69492	0.78431	0.84	0.38613	0.49596	0.41563	58.615	63.192	80.635
70	D5	0.55285	0.46511	0.47092	0.57692	0.72093	0.59722	0.47025	0.53701	0.40161	35.938	46.72	46.252
71	D6	0.46512	0.15385	0.46978	0.7931	0.86	0.87629	0.46379	0.17062	0.47896	76.827	88.322	82.848
72	D7A1	1	0.78043	0.98563	1	0.96078	0.99	1	0.77826	.	96.613	96.906	97.882
73	D7B1	0	0	-0.00505	1	1	0.98	.	.	.	100	99.349	99.849
74	D7C1	0.66087	0	1	0.98305	1	1	0.65896	.	1	98.93	99.35	99.395
75	D7D1	.	0.64931	0.77332	0.9322	0.96078	0.98	.	0.64828	.	95.9	97.724	98.336
76	D7E1	0	0	0	1	1	1	.	.	.	100	99.675	99.849
77	D7F1	1	-0.0102	0.7959	1	0.96	0.99	1	.	0.79508	96.97	98.86	98.487
78	D7G1	0.79292	1	-0.00505	0.98305	1	0.98	0.79152	1	-0.0101	96.257	98.374	98.638
79	D7H1	0.86292	0.83367	0.55811	0.94915	0.94118	0.97	.	0.84896	0.55882	89.483	91.87	94.554
80	D7I1	0.37876	1	0.64003	0.94915	1	0.96	0.37456	1	.	96.257	98.208	97.882
81	D7J1	0	0	0	1	1	1	.	.	.	99.822	99.837	99.849
82	D7K1	0.34663	0.54436	-0.06856	0.79661	0.94118	0.86	.	0.54054	.	88.078	96.585	94.1
83	D8A	0.45675	0.45334	0.51732	0.54386	0.7451	0.59184	0.35069	0.48346	0.42337	44.107	54.605	51.667
84	E1A	.	0	.	.	1	.	.	.	.	100	100	.
85	E1B	.	0	.	.	1	.	.	.	.	.	100	.
86	E1C	.	0	.	.	1	.	.	.	.	.	99.349	.
87	E1D	.	0	.	.	1	.	.	.	.	.	99.837	.
88	E1E	.	0	.	.	1	.	.	.	.	.	99.349	.
89	E1F	.	0	.	.	1	.	.	.	.	.	100	.
90	E1G	.	0	.	.	1	.	.	.	.	.	100	.
91	F1A	.	.	0.45831	.	.	0.57	.	.	0.32763	.	.	62.481
92	F1B	.	.	0.33222	.	.	0.39	.	.	0.23581	.	.	40.393
93	F1C	.	.	0	.	.	1	.	.	.	.	.	99.546
94	F1D	.	.	0	.	.	1	.	.	.	.	.	99.395
95	F1E	.	.	0.36248	.	.	0.35	.	.	0.30316	.	.	28.442
96	F1F	.	.	0.60955	.	.	0.85	.	.	.	.	.	81.543
97	F1G	.	.	0.58705	.	.	0.71	.	.	0.48726	.	.	73.979
98	F1H	.	.	0.3725	.	.	0.79	.	.	0.3428	.	.	81.846
99	H1A	.	.	-0.03109	.	.	0.93	.	.	-0.0355	.	.	97.277
100	H1B	.	.	-0.01015	.	.	0.97	.	.	-0.01351	.	.	99.244
101	H1C	.	.	0.35459	.	.	0.91	.	.	0.35345	.	.	94.251
102	H1D	.	.	0	.	.	0.99	.	.	.	.	.	99.697
103	H1E	.	.	-0.00505	.	.	0.98	.	.	-0.0101	.	.	99.697
104	H1F	.	.	-0.00505	.	.	0.98	.	.	.	.	.	100
105	H1G	.	.	0.16211	.	.	0.92	.	.	0.16493	.	.	96.218
106	H1H	.	.	0.38769	.	.	0.97	.	.	0.38525	.	.	98.185
107	H2	.	.	0.46678	.	.	0.41	.	.	0.33818	.	.	37.519
